# Supplementary material for: Pharmaceutical Analysis Model Robustness From Bagging-PLS and PLS Using Systematic Tracking Mapping
Source: Front Chem. 2018 Jul 6;6:262. doi: 10.3389/fchem.2018.00262 (PMC6043861; doi:10.3389/fchem.2018.00262)
Supplement: Supplementary file 5 [file Data_Sheet_2.ZIP]

Archive with 3 entries (2 files):
- Lonicera japonica  dataset/Lonicera japonica-HPLC.xls
- Lonicera japonica  dataset/Lonicera japonica-NIR.xls
- Lonicera japonica  dataset/
