# Supplementary material for: Pharmaceutical Analysis Model Robustness From Bagging-PLS and PLS Using Systematic Tracking Mapping
Source: Front Chem. 2018 Jul 6;6:262. doi: 10.3389/fchem.2018.00262 (PMC6043861; doi:10.3389/fchem.2018.00262)
Supplement: Supplementary file 5 [file Data_Sheet_2.ZIP › Lonicera japonica dataset/Lonicera japonica-HPLC.xls]

## Sheet: Constituents
Project : 1-boshi
Product: jyhzjt-10b
Sample	l
2-10001	2.797
2-20012	2.865
2-30012	2.916
4-10001	2.71
4-20011	2.743
4-30012	2.819
6-10001	2.809
6-20012	2.664
6-30012	2.7453
8-10001	2.59
8-20001	2.627
8-30003	2.659
10-10001	2.583
10-20001	2.516
10-30003	2.451
12-10001	2.448
12-20001	2.469
12-30003	2.457
14-10001	2.39
14-20001	2.318
14-30003	2.3091
16-10001	2.35
16-20001	2.468
16-30003	2.302
18-10001	2.324
18-20001	2.394
18-30003	2.16
20-10001	2.105
20-20001	2.12
20-30003	2.155
22-10001	2.115
22-20001	2.1168
22-30003	2.006
24-10001	2.009
24-20001	2.031
24-30003	2.021
26-10001	2.036
26-20001	2.158
26-30003	1.974
28-10001	1.933
28-20001	2.105
28-30003	1.961
30-10001	1.882
30-20001	2.091
30-30003	1.866
32-10001	1.871
32-20001	2.048
32-30003	1.794
34-10001	1.636
34-20001	1.656
34-30002	1.541
36-10001	1.478
36-20001	1.736
36-30006	1.506
2-2-10001	2.797
2-2-20001	2.865
2-2-30004	2.916
2-4-10001	2.71
2-4-20001	2.743
2-4-30004	2.819
2-6-10001	2.809
2-6-20001	2.664
2-6-30001	2.7453
2-8-10001	2.59
2-8-20001	2.627
2-8-30001	2.659
2-10-10001	2.583
2-10-20001	2.516
2-10-30001	2.451
2-12-10001	2.448
2-12-20001	2.469
2-12-30001	2.457
2-14-10001	2.39
2-14-20001	2.318
2-14-30001	2.3091
2-16-10001	2.35
2-16-20001	2.468
2-16-30001	2.302
2-18-10001	2.324
2-18-20001	2.394
2-18-30001	2.16
2-20-10001	2.105
2-20-20001	2.12
2-20-30001	2.155
2-22-10001	2.115
2-22-20001	2.1168
2-22-30001	2.006
2-24-10001	2.009
2-24-20001	2.031
2-24-30001	2.021
2-26-10001	2.036
2-26-20001	2.158
2-26-30001	1.974
2-28-10001	1.933
2-28-20001	2.105
2-28-30001	1.961
2-30-10001	1.882
2-30-20001	2.091
2-30-30001	1.866
2-32-10001	1.871
2-32-20001	2.048
2-32-30001	1.794
2-34-10001	1.636
2-34-20001	1.656
2-34-30001	1.541
2-36-10001	1.478
2-36-20001	1.736
2-36-30001	1.506
36-30002	1.506
36-20002	1.736
36-10002	1.478
34-30002	1.541
34-20002	1.656
34-10002	1.636
32-30002	1.794
32-10002	1.871
32-20002	2.048
30-30002	1.866
30-20002	2.091
30-10002	1.882
28-30002	1.961
28-20002	2.105
28-10002	1.933
26-30002	1.974
26-20002	2.158
26-10002	2.036
24-30002	2.021
24-20002	2.031
24-10002	2.009
22-30002	2.006
22-20002	2.1168
22-10002	2.115
20-30002	2.155
20-10002	2.105
20-20002	2.12
18-30002	2.16
18-20002	2.394
18-10002	2.324
16-10002	2.35
16-20002	2.468
16-30002	2.302
14-30002	2.3091
14-20002	2.318
14-10002	2.39
12-30002	2.457
12-20002	2.469
12-10002	2.448
10-30002	2.451
10-20002	2.516
10-10002	2.583
8-10002	2.59
8-20002	2.627
8-30002	2.659
6-30002	2.7453
6-20002	2.664
6-10002	2.809
4-30002	2.819
4-20002	2.743
4-10002	2.71
2-30002	2.916
2-20002	2.865
2-10002	2.797
36-30001	1.506
36-20001	1.736
36-10001	1.478
34-30001	1.541
34-20001	1.656
34-10001	1.636
32-30001	1.794
32-20001	2.048
32-10001	1.871
30-30001	1.866
30-20001	2.091
30-10001	1.882
28-30001	1.961
28-20001	2.105
28-10001	1.933
26-30001	1.974
26-20001	2.158
26-10001	2.036
24-30001	2.021
24-20001	2.031
24-10001	2.009
22-30001	2.006
22-20001	2.1168
22-10001	2.115
20-30001	2.155
20-20001	2.12
20-10001	2.105
18-30001	2.16
18-20001	2.394
18-10001	2.324
16-30001	2.302
16-20001	2.468
16-10001	2.35
14-30001	2.3091
14-20001	2.318
14-10001	2.39
12-30001	2.457
12-20001	2.469
12-10001	2.448
10-30001	2.451
10-20001	2.516
10-10001	2.583
8-30001	2.659
8-20001	2.627
8-10001	2.59
6-30001	2.7453
6-20001	2.664
6-10001	2.809
4-30001	2.819
4-20001	2.743
4-10001	2.71
2-30001	2.916
2-20001	2.865
2-10001	2.797

## Sheet: Summary
Constituent Name:	l
Min Value:	1.478
Max Value:	2.916
Mean Value:	2.23767
Standard Deviation:	0.373616

## Sheet: Correlations
	l
l	1
