# Supplementary material for: Pharmaceutical Analysis Model Robustness From Bagging-PLS and PLS Using Systematic Tracking Mapping
Source: Front Chem. 2018 Jul 6;6:262. doi: 10.3389/fchem.2018.00262 (PMC6043861; doi:10.3389/fchem.2018.00262)
Supplement: Supplementary file 5 [file Data_Sheet_2.ZIP › Lonicera japonica dataset/Lonicera japonica-NIR.xls]

## Sheet: Spectra
Project : 1-boshi
Product: jyhzjt-10b
Sample	2-10001	2-20012	2-30012	4-10001	4-20011	4-30012	6-10001	6-20012	6-30012	8-10001	8-20001	8-30003	10-10001	10-20001	10-30003	12-10001	12-20001	12-30003	14-10001	14-20001	14-30003	16-10001	16-20001	16-30003	18-10001	18-20001	18-30003	20-10001	20-20001	20-30003	22-10001	22-20001	22-30003	24-10001	24-20001	24-30003	26-10001	26-20001	26-30003	28-10001	28-20001	28-30003	30-10001	30-20001	30-30003	32-10001	32-20001	32-30003	34-10001
1100.00	0.163013	0.190449	0.223654	0.145919	0.18817	0.203148	0.136901	0.150108	0.154651	0.108609	0.143272	0.128143	0.144461	0.164838	0.108601	0.162494	0.146216	0.111474	0.126258	0.137546	0.158074	0.0779835	0.127381	0.137846	0.041141	0.139241	0.128652	0.0407808	0.0382776	0.00921106	0.0173477	0.0503992	0.0549462	0.00509381	0.0130214	0.0325412	0.0061518	0.0288919	0.00659704	0.0141344	0.0172743	0.00775129	0.0260039	0.00780457	0.00659919	0.0275196	0.0157932	0.00071758	-0.0170065
1100.50	0.163298	0.19074	0.22393	0.146213	0.18846	0.203431	0.137197	0.150399	0.154943	0.108909	0.14357	0.128437	0.144739	0.165103	0.108887	0.162772	0.146499	0.111764	0.126533	0.137832	0.15833	0.0782665	0.127655	0.138114	0.0414296	0.139517	0.12892	0.0410705	0.038583	0.00951385	0.0176387	0.0506932	0.0552307	0.00539511	0.0133327	0.0328313	0.00645339	0.029176	0.00689495	0.014425	0.0175761	0.00804663	0.0262845	0.00810283	0.00690085	0.0278009	0.0160835	0.00101876	-0.0167123
1101.00	0.163584	0.191032	0.224207	0.146509	0.188749	0.203715	0.137494	0.150692	0.155236	0.109211	0.14387	0.128733	0.145018	0.165369	0.109175	0.163052	0.146783	0.112055	0.12681	0.138119	0.158588	0.0785511	0.127931	0.138383	0.04172	0.139795	0.129189	0.0413619	0.0388904	0.00981849	0.0179316	0.0509889	0.0555172	0.00569808	0.0136456	0.0331234	0.00675654	0.0294616	0.00719488	0.0147175	0.0178795	0.00834358	0.0265669	0.00840271	0.007204	0.0280842	0.0163754	0.00132132	-0.0164162
1101.50	0.163874	0.191328	0.224487	0.146807	0.189041	0.204003	0.137794	0.150988	0.155533	0.109515	0.144173	0.129032	0.145301	0.165638	0.109466	0.163333	0.147071	0.112347	0.12709	0.13841	0.158849	0.0788385	0.12821	0.138655	0.0420132	0.140076	0.129461	0.0416562	0.0392009	0.0101264	0.0182278	0.0512874	0.0558072	0.00600386	0.0139614	0.0334191	0.00706273	0.0297499	0.00749838	0.0150133	0.0181861	0.00864351	0.0268526	0.00870574	0.00750983	0.0283707	0.0166699	0.00162649	-0.0161166
1102.00	0.164169	0.191628	0.224773	0.14711	0.189335	0.204296	0.138099	0.151288	0.155834	0.109824	0.144481	0.129334	0.14559	0.165912	0.109761	0.163619	0.147363	0.112642	0.127375	0.138705	0.159115	0.07913	0.128492	0.138931	0.0423108	0.14036	0.129736	0.041955	0.039516	0.0104386	0.0185288	0.0515899	0.0561023	0.00631386	0.0142812	0.03372	0.00737327	0.0300421	0.00780684	0.0153137	0.0184969	0.00894755	0.0271431	0.00901312	0.00781959	0.028662	0.0169682	0.0019353	-0.015812
1102.50	0.164468	0.191932	0.225062	0.147417	0.189631	0.204595	0.138408	0.151593	0.156139	0.110137	0.144794	0.12964	0.145885	0.16619	0.110061	0.163908	0.147659	0.112939	0.127665	0.139005	0.159384	0.079426	0.128779	0.139211	0.042613	0.140648	0.130014	0.0422583	0.0398358	0.0107556	0.0188348	0.0518967	0.0564029	0.00662833	0.0146054	0.0340263	0.00768834	0.0303385	0.00812066	0.015619	0.0188126	0.00925589	0.0274386	0.00932509	0.00813323	0.0289584	0.0172704	0.00224793	-0.0155019
1103.00	0.164773	0.192241	0.225357	0.147728	0.189929	0.204898	0.138723	0.151903	0.15645	0.110454	0.145111	0.129949	0.146187	0.166472	0.110365	0.1642	0.147959	0.113238	0.12796	0.139309	0.159658	0.0797268	0.12907	0.139495	0.0429206	0.140939	0.130297	0.0425667	0.0401604	0.0110776	0.0191464	0.0522082	0.0567093	0.00694782	0.0149342	0.0343384	0.0080086	0.0306398	0.00844014	0.0159297	0.0191331	0.00956917	0.0277398	0.00964195	0.00845104	0.0292603	0.0175772	0.00256455	-0.0151862
1103.50	0.165083	0.192554	0.225656	0.148045	0.19023	0.205207	0.139041	0.152217	0.156764	0.110776	0.145434	0.130262	0.146494	0.16676	0.110674	0.164497	0.148264	0.11354	0.12826	0.139618	0.159936	0.0800324	0.129365	0.139783	0.0432336	0.141235	0.130582	0.0428802	0.0404896	0.0114045	0.0194638	0.0525243	0.0570215	0.00727212	0.0152679	0.0346561	0.00833398	0.0309458	0.00876528	0.0162459	0.0194587	0.00988692	0.0280464	0.00996387	0.00877279	0.0295679	0.0178885	0.0028854	-0.0148641
1104.00	0.165398	0.192871	0.225958	0.148365	0.190532	0.205519	0.139365	0.152536	0.157081	0.111104	0.145761	0.130577	0.146807	0.167051	0.110985	0.164796	0.148573	0.113843	0.128565	0.13993	0.160219	0.0803427	0.129664	0.140074	0.0435517	0.141534	0.13087	0.0431986	0.040823	0.0117358	0.0197873	0.0528447	0.057339	0.0076012	0.0156058	0.0349792	0.00866449	0.0312568	0.00909615	0.0165673	0.0197895	0.0102091	0.0283583	0.0102906	0.00909865	0.0298803	0.018204	0.00321043	-0.0145361
1104.50	0.165717	0.193191	0.226263	0.14869	0.190836	0.205835	0.139692	0.152858	0.157401	0.111435	0.14609	0.130894	0.147125	0.167347	0.111299	0.165099	0.148884	0.114147	0.128873	0.140245	0.160504	0.0806572	0.129966	0.140369	0.0438749	0.141836	0.131161	0.0435216	0.0411596	0.012071	0.0201159	0.0531693	0.0576614	0.00793505	0.0159479	0.0353069	0.00900018	0.0315728	0.00943148	0.0168936	0.0201246	0.0105356	0.0286752	0.0106218	0.00942755	0.0301977	0.0185238	0.00353891	-0.0142027
1105.00	0.166039	0.193514	0.226569	0.149017	0.191142	0.20615	0.140022	0.153182	0.157723	0.111769	0.146422	0.131213	0.147446	0.167646	0.111614	0.165403	0.149197	0.114452	0.129185	0.140561	0.160792	0.0809754	0.130272	0.140666	0.0442028	0.14214	0.131453	0.0438488	0.0414985	0.0124092	0.0204493	0.0534974	0.0579877	0.00827307	0.0162938	0.0356382	0.00934041	0.0318937	0.00977057	0.0172241	0.0204633	0.0108656	0.0289963	0.0109569	0.00975919	0.0305195	0.0188478	0.00387055	-0.0138645
1105.50	0.166363	0.193837	0.226875	0.149348	0.19145	0.206466	0.140355	0.153509	0.158044	0.112107	0.146755	0.131532	0.147768	0.167947	0.11193	0.165709	0.14951	0.114758	0.129498	0.140879	0.161081	0.081297	0.13058	0.140964	0.0445352	0.142446	0.131746	0.0441798	0.0418394	0.01275	0.0207871	0.0538286	0.0583174	0.00861537	0.0166434	0.0359725	0.00968516	0.03222	0.010113	0.0175585	0.0208058	0.0111989	0.0293214	0.011296	0.0100933	0.0308453	0.0191758	0.00420535	-0.0135219
1106.00	0.16669	0.194162	0.227182	0.14968	0.191761	0.20678	0.140689	0.153837	0.158365	0.112446	0.147088	0.131851	0.148092	0.168251	0.112246	0.166016	0.149825	0.115065	0.129813	0.141196	0.161372	0.0816215	0.13089	0.141264	0.0448718	0.142753	0.13204	0.0445143	0.0421817	0.0130929	0.0211293	0.0541627	0.0586498	0.0089618	0.0169967	0.0363094	0.0100343	0.032552	0.0104583	0.0178965	0.0211515	0.0115358	0.0296502	0.0116391	0.0104301	0.0311748	0.019508	0.00454313	-0.0131753
1106.50	0.167018	0.194486	0.227487	0.150014	0.192073	0.207092	0.141025	0.154167	0.158685	0.112788	0.14742	0.132171	0.148417	0.168557	0.112562	0.166323	0.150139	0.115373	0.130129	0.141513	0.161663	0.0819486	0.131201	0.141565	0.0452121	0.143062	0.132335	0.0448518	0.0425254	0.0134374	0.0214754	0.0544993	0.0589845	0.00931209	0.0173534	0.036648	0.0103875	0.0328897	0.0108057	0.0182378	0.0215001	0.0118757	0.029982	0.0119859	0.0107691	0.0315078	0.0198439	0.00488371	-0.0128252
1107.00	0.167348	0.194811	0.227792	0.150348	0.192389	0.207401	0.141361	0.154497	0.159004	0.11313	0.14775	0.132492	0.14874	0.168865	0.112877	0.16663	0.150453	0.115683	0.130444	0.14183	0.161955	0.0822781	0.131514	0.141867	0.0455558	0.143371	0.132629	0.045192	0.0428701	0.0137833	0.0218251	0.0548381	0.0593209	0.00966626	0.0177134	0.0369879	0.0107447	0.0332334	0.0111551	0.0185821	0.0218515	0.0122191	0.0303168	0.0123367	0.0111107	0.0318441	0.0201839	0.00522721	-0.012472
1107.50	0.167678	0.195135	0.228096	0.150684	0.192708	0.207707	0.141698	0.154828	0.159321	0.113474	0.14808	0.132813	0.149063	0.169174	0.113192	0.166936	0.150766	0.115995	0.130761	0.142145	0.162247	0.0826096	0.131828	0.14217	0.0459027	0.143681	0.132925	0.0455346	0.043216	0.0141304	0.0221782	0.0551789	0.0596591	0.0100241	0.0180768	0.037329	0.0111055	0.0335832	0.0115061	0.0189294	0.0222055	0.0125659	0.0306541	0.0126913	0.0114549	0.0321835	0.0205274	0.00557363	-0.0121161
1108.00	0.168009	0.195459	0.228399	0.151019	0.19303	0.20801	0.142034	0.15516	0.159635	0.113819	0.148406	0.133134	0.149384	0.169484	0.113507	0.167241	0.151079	0.116309	0.131076	0.142459	0.162538	0.0829428	0.132143	0.142472	0.046252	0.143991	0.13322	0.0458788	0.0435632	0.0144785	0.0225342	0.0555214	0.0599982	0.0103854	0.0184434	0.037671	0.0114695	0.0339389	0.0118583	0.0192792	0.0225618	0.0129159	0.0309936	0.0130497	0.0118017	0.0325259	0.0208744	0.00592279	-0.0117581
1108.50	0.168341	0.195782	0.228701	0.151353	0.193356	0.208309	0.14237	0.155491	0.159948	0.114163	0.148731	0.133457	0.149703	0.169795	0.113822	0.167545	0.15139	0.116626	0.131391	0.142771	0.162829	0.083277	0.132457	0.142775	0.0466031	0.1443	0.133516	0.0462242	0.0439113	0.0148272	0.0228922	0.055865	0.060338	0.0107494	0.0188124	0.0380131	0.0118359	0.0342999	0.0122114	0.0196309	0.0229198	0.0132691	0.0313345	0.0134112	0.0121509	0.0328705	0.0212243	0.0062744	-0.0113987
1109.00	0.168673	0.196105	0.229002	0.151686	0.193684	0.208605	0.142706	0.155823	0.16026	0.114508	0.149052	0.13378	0.15002	0.170106	0.114137	0.167848	0.1517	0.116945	0.131704	0.143083	0.16312	0.0836123	0.132772	0.143077	0.0469557	0.144609	0.133812	0.0465703	0.0442605	0.0151768	0.023252	0.0562097	0.0606785	0.0111158	0.0191837	0.0383552	0.0122044	0.0346653	0.0125653	0.0199845	0.0232794	0.0136251	0.0316769	0.0137756	0.0125025	0.0332174	0.0215768	0.00662845	-0.0110379
1109.50	0.169004	0.196427	0.229303	0.152018	0.194014	0.208898	0.14304	0.156155	0.16057	0.114853	0.149372	0.134105	0.150336	0.170417	0.114452	0.168149	0.152009	0.117266	0.132016	0.143393	0.16341	0.0839477	0.133085	0.143379	0.047309	0.144917	0.134109	0.0469164	0.0446106	0.015527	0.0236127	0.0565551	0.0610192	0.0114839	0.0195566	0.0386972	0.012574	0.0350346	0.0129195	0.0203392	0.0236399	0.0139837	0.0320197	0.014142	0.0128562	0.0335656	0.0219311	0.00698441	-0.0106769
1110.00	0.169336	0.196747	0.229603	0.152349	0.194346	0.209188	0.143373	0.156486	0.16088	0.115197	0.149689	0.13443	0.150649	0.170728	0.114768	0.168448	0.152317	0.117589	0.132327	0.143703	0.163699	0.0842831	0.133398	0.14368	0.0476626	0.145224	0.134406	0.0472621	0.0449613	0.0158778	0.0239738	0.0569009	0.0613599	0.0118532	0.0199307	0.0390387	0.0129442	0.0354065	0.0132739	0.0206945	0.024001	0.0143445	0.0323626	0.01451	0.0132116	0.033915	0.0222867	0.00734192	-0.0103159
1110.50	0.169667	0.197067	0.229904	0.152677	0.194679	0.209478	0.143705	0.156817	0.161189	0.11554	0.150004	0.134756	0.15096	0.171037	0.115085	0.168746	0.152624	0.117914	0.132635	0.144012	0.163988	0.0846181	0.133709	0.14398	0.0480158	0.145529	0.134704	0.0476071	0.0453126	0.0162293	0.0243347	0.0572467	0.0617004	0.0122228	0.0203055	0.0393796	0.0133143	0.0357798	0.0136282	0.0210499	0.0243622	0.0147066	0.032705	0.0148786	0.0135684	0.0342649	0.0226429	0.00770056	-0.00995529
1111.00	0.169997	0.197387	0.230205	0.153005	0.195012	0.209766	0.144037	0.157148	0.161499	0.115883	0.150317	0.135082	0.15127	0.171346	0.115403	0.169042	0.15293	0.11824	0.132942	0.144321	0.164277	0.0849525	0.13402	0.144279	0.0483683	0.145834	0.135002	0.0479513	0.0456646	0.0165819	0.0246952	0.0575929	0.0620409	0.0125924	0.0206805	0.0397201	0.0136841	0.0361537	0.0139827	0.0214053	0.0247234	0.0150702	0.033047	0.0152473	0.0139263	0.0346147	0.0229992	0.00806016	-0.00959527
1111.50	0.170327	0.197706	0.230506	0.153331	0.195345	0.210055	0.144367	0.157479	0.161809	0.116227	0.150631	0.13541	0.151579	0.171655	0.115723	0.169338	0.153237	0.118568	0.133248	0.14463	0.164566	0.0852863	0.134329	0.144579	0.0487207	0.146138	0.135301	0.0482948	0.0460174	0.0169359	0.0250553	0.0579396	0.0623813	0.012962	0.0210558	0.0400603	0.0140535	0.0365275	0.0143374	0.0217606	0.0250847	0.0154348	0.0333881	0.0156159	0.0142851	0.0349644	0.0233555	0.00842047	-0.0092358
1112.00	0.170656	0.198026	0.230809	0.153657	0.195678	0.210345	0.144699	0.157809	0.162121	0.11657	0.150945	0.13574	0.151888	0.171963	0.116045	0.169634	0.153544	0.118896	0.133553	0.144941	0.164856	0.0856197	0.134638	0.144878	0.0490728	0.146442	0.135601	0.0486382	0.0463715	0.0172919	0.0254153	0.058287	0.0627223	0.0133315	0.0214316	0.040401	0.0144229	0.0369009	0.014693	0.0221161	0.0254466	0.0158004	0.0337291	0.0159844	0.0146453	0.0353143	0.023712	0.00878173	-0.0088765
1112.50	0.170987	0.198346	0.231113	0.153984	0.196011	0.210638	0.145031	0.158141	0.162436	0.116916	0.151262	0.136071	0.152198	0.172272	0.11637	0.169931	0.153853	0.119227	0.133859	0.145253	0.165146	0.0859537	0.134948	0.145178	0.0494255	0.146746	0.135903	0.0489822	0.0467277	0.0176508	0.0257758	0.0586358	0.0630644	0.0137016	0.0218084	0.040743	0.0147927	0.0372738	0.0150501	0.0224723	0.0258097	0.0161673	0.0340706	0.0163531	0.0150071	0.0356646	0.024069	0.00914448	-0.00851655
1113.00	0.171319	0.19867	0.23142	0.154313	0.196344	0.210936	0.145366	0.158475	0.162755	0.117263	0.151582	0.136405	0.152512	0.172582	0.116698	0.170231	0.154166	0.11956	0.134167	0.14557	0.16544	0.0862888	0.13526	0.14548	0.04978	0.147053	0.136208	0.049328	0.047087	0.0180136	0.0261379	0.0589871	0.0634088	0.0140731	0.0221872	0.0410872	0.0151643	0.0376469	0.0154101	0.0228302	0.026175	0.0165363	0.0344135	0.016723	0.0153713	0.0360161	0.0244271	0.00950938	-0.00815499
1113.50	0.171655	0.198997	0.231731	0.154646	0.19668	0.211239	0.145705	0.158813	0.163079	0.117614	0.151907	0.136743	0.152829	0.172895	0.117032	0.170535	0.154483	0.119896	0.134478	0.145892	0.165737	0.0866265	0.135574	0.145785	0.0501375	0.147364	0.136517	0.0496771	0.0474508	0.0183816	0.0265031	0.059342	0.0637566	0.0144473	0.0225691	0.0414352	0.0155389	0.0380211	0.0157743	0.023191	0.026544	0.0169082	0.0347592	0.0170954	0.0157391	0.0363702	0.0247876	0.00987762	-0.00779009
1114.00	0.171995	0.199329	0.232047	0.154984	0.197019	0.21155	0.146049	0.159155	0.16341	0.117971	0.15224	0.137087	0.153152	0.173213	0.117372	0.170845	0.154807	0.120237	0.134796	0.14622	0.166039	0.0869685	0.135894	0.146096	0.0504997	0.14768	0.136831	0.0500313	0.0478206	0.0187563	0.0268732	0.0597022	0.0641099	0.0148257	0.0229558	0.0417889	0.0159181	0.0383978	0.0161445	0.0235567	0.0269185	0.0172845	0.0351096	0.017472	0.016112	0.0367286	0.0251522	0.0102506	-0.0074203
1114.50	0.172343	0.199669	0.232372	0.155331	0.197362	0.211871	0.146402	0.159504	0.163749	0.118336	0.152583	0.137439	0.153485	0.173538	0.117721	0.171162	0.155139	0.120585	0.135122	0.146557	0.166349	0.0873175	0.136221	0.146414	0.050869	0.148004	0.137152	0.0503931	0.0481983	0.01914	0.0272505	0.06007	0.0644708	0.0152111	0.0233497	0.0421504	0.0163044	0.0387794	0.0165228	0.0239295	0.0273007	0.0176673	0.0354672	0.0178553	0.0164923	0.0370936	0.0255229	0.0106305	-0.0070436
1115.00	0.172699	0.200019	0.232705	0.155688	0.197713	0.212204	0.146765	0.159862	0.1641	0.11871	0.152937	0.1378	0.153827	0.173872	0.118079	0.17149	0.155482	0.12094	0.135458	0.146905	0.166668	0.0876748	0.136557	0.146742	0.0512472	0.148337	0.137483	0.0507643	0.048586	0.0195339	0.0276368	0.060447	0.0648409	0.015605	0.0237524	0.0425212	0.0166997	0.0391675	0.0169113	0.024311	0.0276924	0.0180581	0.0358334	0.0182469	0.0168815	0.0374668	0.0259014	0.0110191	-0.00665778
1115.50	0.173068	0.20038	0.233049	0.156058	0.198073	0.212551	0.147141	0.160231	0.164463	0.119096	0.153306	0.138172	0.154182	0.174217	0.11845	0.171831	0.155837	0.121306	0.135807	0.147265	0.166998	0.0880432	0.136905	0.14708	0.051637	0.148682	0.137824	0.0511475	0.0489861	0.0199405	0.0280349	0.0608354	0.0652229	0.01601	0.0241663	0.0429038	0.0171067	0.0395646	0.0173124	0.0247037	0.0280962	0.0184596	0.0362111	0.0186496	0.017282	0.0378507	0.0262904	0.0114185	-0.00626016
1116.00	0.17345	0.200756	0.233408	0.156442	0.198446	0.212913	0.147531	0.160615	0.164842	0.119496	0.153691	0.138559	0.154553	0.174575	0.118834	0.172187	0.156207	0.121685	0.136171	0.147641	0.167341	0.088425	0.137267	0.147433	0.0520407	0.149042	0.138179	0.0515451	0.0494006	0.0203616	0.028447	0.0612375	0.0656189	0.0164288	0.0245941	0.0433005	0.0175278	0.0399734	0.0177282	0.0251102	0.0285144	0.0188737	0.0366023	0.0190659	0.017696	0.0382479	0.0266921	0.011831	-0.00584847
1116.50	0.17385	0.201148	0.233782	0.156845	0.198834	0.213294	0.147939	0.161015	0.165238	0.119912	0.154095	0.138962	0.15494	0.17495	0.119235	0.172561	0.156594	0.122079	0.136554	0.148033	0.1677	0.088823	0.137645	0.147801	0.0524606	0.149419	0.13855	0.0519597	0.0498317	0.0207994	0.0288755	0.0616559	0.0660313	0.0168638	0.0250381	0.0437137	0.0179655	0.0403965	0.0181609	0.0255328	0.0289494	0.0193032	0.0370097	0.0194983	0.018126	0.0386608	0.0271091	0.012259	-0.00542027
1117.00	0.174269	0.201559	0.234176	0.157267	0.19924	0.213695	0.148366	0.161435	0.165655	0.120348	0.154519	0.139383	0.155348	0.175343	0.119654	0.172955	0.157	0.12249	0.136956	0.148445	0.168077	0.08924	0.138043	0.148188	0.0528994	0.149815	0.138939	0.0523937	0.0502816	0.0212562	0.029323	0.0620931	0.0664625	0.0173175	0.0255009	0.0441456	0.0184223	0.0408366	0.0186127	0.0259738	0.0294037	0.0197505	0.0374354	0.0199493	0.0185741	0.039092	0.0275443	0.0127048	-0.00497311
1117.50	0.174709	0.201992	0.234591	0.157712	0.199666	0.214118	0.148815	0.161877	0.166093	0.120805	0.154967	0.139826	0.155777	0.175758	0.120094	0.173371	0.157428	0.122922	0.137381	0.148877	0.168475	0.0896783	0.138463	0.148596	0.0533594	0.150234	0.139348	0.0528495	0.0507528	0.0217341	0.0297917	0.0625514	0.0669147	0.0177925	0.0259851	0.0445989	0.0189004	0.0412967	0.0190858	0.0264357	0.0298795	0.0202181	0.0378819	0.0204214	0.0190426	0.0395437	0.0280001	0.0131707	-0.00450462
1118.00	0.175174	0.202449	0.23503	0.158181	0.200116	0.214566	0.149289	0.162342	0.166556	0.121286	0.155439	0.140292	0.156231	0.176197	0.120557	0.173811	0.15788	0.123376	0.13783	0.149333	0.168896	0.0901404	0.138906	0.149028	0.0538423	0.150676	0.13978	0.0533292	0.051247	0.0222349	0.0302837	0.063033	0.0673899	0.0182907	0.0264928	0.0450754	0.019402	0.041779	0.0195817	0.0269204	0.0303786	0.0207083	0.0383511	0.0209166	0.0195335	0.0400183	0.0284787	0.0136588	-0.00401294
1118.50	0.175666	0.202933	0.235496	0.158677	0.200592	0.215041	0.14979	0.162835	0.167045	0.121793	0.155938	0.140783	0.156711	0.176661	0.121045	0.174279	0.158357	0.123857	0.138306	0.149814	0.169342	0.0906288	0.139375	0.149484	0.0543508	0.151145	0.140236	0.0538353	0.0517666	0.0227606	0.0308011	0.0635404	0.0678904	0.0188146	0.0270265	0.0455773	0.0199293	0.0422866	0.0201026	0.0274305	0.0309036	0.0212232	0.0388452	0.0214372	0.020049	0.040518	0.0289827	0.0141715	-0.00349581
1119.00	0.176186	0.203445	0.235992	0.159202	0.201097	0.215545	0.150319	0.163357	0.167563	0.122328	0.156466	0.141303	0.157219	0.177154	0.121561	0.174775	0.158863	0.124365	0.138811	0.150323	0.169815	0.0911457	0.139873	0.14997	0.0548867	0.151643	0.14072	0.0543697	0.0523136	0.0233133	0.0313461	0.0640755	0.0684181	0.0193666	0.0275882	0.046107	0.0204844	0.0428217	0.0206504	0.0279678	0.0314564	0.0217652	0.0393664	0.0219854	0.020591	0.041045	0.0295142	0.0147107	-0.0029515
1119.50	0.176738	0.20399	0.236519	0.159758	0.201633	0.21608	0.15088	0.163911	0.168112	0.122895	0.157025	0.141854	0.157759	0.177678	0.122108	0.175303	0.159399	0.124904	0.139347	0.150862	0.170319	0.0916934	0.140401	0.150485	0.0554523	0.152172	0.141233	0.0549347	0.0528904	0.0238948	0.0319206	0.0646408	0.0689753	0.0199484	0.0281804	0.0466666	0.0210695	0.0433869	0.0212269	0.0285345	0.0320391	0.0223367	0.0399168	0.0225633	0.0211616	0.0416015	0.0300757	0.0152788	-0.00237775
1120.00	0.177324	0.204569	0.237081	0.160348	0.202204	0.216649	0.151475	0.1645	0.168694	0.123494	0.157618	0.142438	0.158331	0.178236	0.122686	0.175864	0.159968	0.125476	0.139915	0.151434	0.170855	0.0922741	0.140963	0.151034	0.0560495	0.152734	0.141778	0.0555319	0.053499	0.0245069	0.0325267	0.0652381	0.0695638	0.0205622	0.0288051	0.0472578	0.0216864	0.0439847	0.0218343	0.0291328	0.0326537	0.0229393	0.0404984	0.0231731	0.0217629	0.0421896	0.0306689	0.0158777	-0.00177294
1120.50	0.177947	0.205185	0.23768	0.160973	0.202813	0.217255	0.152106	0.165125	0.169312	0.12413	0.158245	0.143057	0.158939	0.178829	0.1233	0.176462	0.160572	0.126084	0.140519	0.152041	0.171427	0.09289	0.141559	0.151619	0.0566808	0.153333	0.142358	0.0561638	0.0541419	0.0251518	0.0331669	0.06587	0.0701862	0.0212103	0.0294645	0.0478832	0.0223377	0.0446177	0.0224748	0.0297649	0.0333024	0.0235756	0.0411137	0.0238171	0.022397	0.0428116	0.0312961	0.01651	-0.00113475
1121.00	0.178609	0.205841	0.238319	0.161637	0.203461	0.217899	0.152775	0.16579	0.169968	0.124804	0.158911	0.143715	0.159585	0.179462	0.123951	0.177097	0.161215	0.12673	0.14116	0.152686	0.172036	0.0935436	0.142193	0.152242	0.0573487	0.153969	0.142975	0.0568328	0.0548216	0.025832	0.0338436	0.0665388	0.0708447	0.0218951	0.030161	0.0485451	0.0230255	0.0452884	0.0231508	0.0304331	0.0339877	0.0242479	0.041765	0.0244979	0.0230666	0.04347	0.0319599	0.0171781	-0.000460982
1121.50	0.179313	0.20654	0.239001	0.162342	0.204152	0.218584	0.153485	0.166497	0.170664	0.12552	0.159616	0.144414	0.160271	0.180135	0.124643	0.177774	0.161899	0.127418	0.141841	0.153372	0.172686	0.0942376	0.142868	0.152905	0.0580555	0.154647	0.143632	0.057541	0.0555407	0.0265496	0.0345592	0.0672471	0.071542	0.0226188	0.030897	0.0492459	0.0237525	0.0459997	0.0238648	0.0311403	0.0347121	0.0249588	0.0424551	0.025218	0.0237743	0.0441673	0.0326627	0.0178846	0.000250578
1122.00	0.180063	0.207284	0.239729	0.163092	0.204889	0.219314	0.154239	0.167249	0.171404	0.126279	0.160365	0.145157	0.161002	0.180853	0.125377	0.178495	0.162627	0.12815	0.142566	0.154101	0.173379	0.0949743	0.143586	0.153613	0.0588042	0.155369	0.144332	0.0582911	0.056302	0.0273076	0.0353163	0.0679977	0.0722808	0.0233843	0.031675	0.0499882	0.0245212	0.0467541	0.0246198	0.0318887	0.0354779	0.0257109	0.0431865	0.0259804	0.0245227	0.0449061	0.033407	0.0186322	0.00100273
1122.50	0.18086	0.208077	0.240506	0.163889	0.205675	0.220091	0.15504	0.168049	0.17219	0.127085	0.161159	0.145945	0.161778	0.181619	0.126158	0.179262	0.163402	0.128928	0.143336	0.154877	0.174118	0.0957564	0.14435	0.154367	0.0595979	0.156137	0.145078	0.0590858	0.0571082	0.0281084	0.0361181	0.0687935	0.0730639	0.0241941	0.0324976	0.0507746	0.0253346	0.0475544	0.0254187	0.0326814	0.0362881	0.0265068	0.0439619	0.0267878	0.0253152	0.0456892	0.0341957	0.0194239	0.00179791
1123.00	0.181709	0.208921	0.241336	0.164737	0.206513	0.220919	0.155891	0.1689	0.173026	0.127941	0.162003	0.146785	0.162605	0.182434	0.126987	0.18008	0.164227	0.129756	0.144155	0.155702	0.174907	0.0965875	0.145164	0.155172	0.0604401	0.156955	0.145873	0.0599282	0.0579624	0.0289558	0.0369675	0.0696373	0.0738948	0.0250515	0.0333681	0.0516088	0.0261957	0.0484039	0.0262643	0.0335217	0.0371462	0.0273495	0.0447848	0.0276431	0.0261551	0.0465199	0.0350322	0.0202632	0.00263941
1123.50	0.182613	0.209822	0.242222	0.165639	0.207407	0.221801	0.156795	0.169806	0.173915	0.128851	0.162899	0.147677	0.163484	0.183304	0.12787	0.180951	0.165106	0.130637	0.145027	0.15658	0.175749	0.0974708	0.146031	0.156029	0.0613338	0.157827	0.146722	0.0608217	0.0588681	0.029853	0.0378679	0.0705329	0.0747768	0.0259599	0.03429	0.0524936	0.0271083	0.049306	0.0271604	0.034413	0.0380554	0.0282427	0.0456589	0.0285503	0.0270455	0.0474019	0.0359197	0.021153	0.00353098
1124.00	0.183575	0.210781	0.243166	0.166598	0.208359	0.22274	0.157755	0.170768	0.17486	0.129817	0.163851	0.148626	0.16442	0.184231	0.128808	0.181879	0.166042	0.131574	0.145955	0.157515	0.176647	0.098409	0.146953	0.156943	0.0622827	0.158756	0.147626	0.0617695	0.0598285	0.0308032	0.0388227	0.0714835	0.075713	0.0269223	0.0352664	0.0534321	0.0280753	0.0502633	0.0281101	0.0353585	0.0390188	0.0291895	0.046587	0.0295122	0.0279897	0.0483383	0.0368612	0.0220966	0.00447559
1124.50	0.184599	0.211801	0.244172	0.167618	0.209374	0.223739	0.158775	0.171792	0.175866	0.130843	0.164863	0.149635	0.165416	0.185218	0.129805	0.182867	0.167037	0.13257	0.146942	0.158509	0.177604	0.0994058	0.147936	0.157916	0.06329	0.159745	0.14859	0.0627748	0.0608471	0.0318099	0.0398354	0.072493	0.0767068	0.0279422	0.0363009	0.054428	0.0291001	0.0512795	0.0291173	0.0363615	0.0400401	0.0301937	0.0475726	0.0305325	0.0289915	0.0493323	0.0378603	0.0230979	0.00547683
1125.00	0.185688	0.212888	0.245243	0.168703	0.210454	0.224802	0.159859	0.17288	0.176935	0.131933	0.165937	0.150707	0.166476	0.18627	0.130865	0.183919	0.168097	0.133629	0.147992	0.159567	0.178625	0.100465	0.148982	0.158953	0.0643603	0.160799	0.149616	0.0638416	0.0619276	0.0328773	0.0409099	0.0735648	0.0777624	0.0290236	0.0373974	0.0554848	0.0301865	0.0523585	0.0301855	0.0374259	0.0411232	0.0312587	0.0486197	0.0316149	0.0300546	0.0503882	0.0389212	0.0241606	0.00653863
1125.50	0.186847	0.214043	0.246384	0.169856	0.211605	0.225933	0.16101	0.174037	0.178072	0.13309	0.16708	0.151847	0.167603	0.18739	0.131992	0.185041	0.169224	0.134754	0.14911	0.160692	0.179712	0.101591	0.150096	0.160057	0.065497	0.161921	0.15071	0.064974	0.0630741	0.0340093	0.0420501	0.0747032	0.0788831	0.0301706	0.0385601	0.0566068	0.031339	0.0535038	0.0313187	0.0385559	0.0422725	0.0323889	0.0497322	0.0327634	0.0311829	0.0515099	0.0400475	0.0252884	0.00766516
1126.00	0.188077	0.215271	0.247597	0.171081	0.212828	0.227135	0.162234	0.175265	0.179281	0.134319	0.168293	0.153057	0.168802	0.188582	0.133189	0.186234	0.170422	0.135949	0.150298	0.161888	0.18087	0.102786	0.15128	0.161231	0.066704	0.163115	0.151873	0.0661755	0.06429	0.0352095	0.0432598	0.075912	0.0800731	0.0313864	0.0397927	0.0577972	0.0325611	0.0547192	0.0325204	0.0397547	0.0434914	0.0335876	0.0509136	0.0339815	0.0323799	0.0527009	0.0412431	0.0264851	0.00886035
1126.50	0.189384	0.216576	0.248887	0.172381	0.214128	0.228412	0.163533	0.176569	0.180565	0.135622	0.169582	0.154343	0.170077	0.189849	0.13446	0.187504	0.171696	0.137218	0.151561	0.163159	0.182102	0.104056	0.15254	0.16248	0.0679853	0.164385	0.153111	0.0674503	0.0655794	0.0364821	0.0445427	0.0771948	0.0813357	0.0326754	0.0410993	0.0590601	0.0338568	0.0560084	0.0337945	0.0410265	0.0447842	0.0348587	0.052168	0.0352731	0.0336492	0.0539654	0.0425116	0.0277542	0.0101279
1127.00	0.190771	0.21796	0.250256	0.173761	0.215509	0.229769	0.164912	0.177954	0.181929	0.137004	0.17095	0.155707	0.17143	0.191195	0.135809	0.188854	0.173048	0.138564	0.152903	0.164509	0.183411	0.105403	0.153878	0.163806	0.0693449	0.165735	0.154427	0.0688024	0.0669466	0.0378312	0.0459032	0.0785558	0.0826752	0.0340418	0.0424842	0.0603997	0.0352304	0.0573756	0.0351453	0.0423752	0.046155	0.0362065	0.0534993	0.0366424	0.0349951	0.0553075	0.0438572	0.0291	0.011472
1127.50	0.192241	0.219429	0.25171	0.175225	0.216974	0.231209	0.166374	0.179422	0.183376	0.138469	0.172402	0.157153	0.172868	0.192624	0.137239	0.190288	0.174484	0.139993	0.154328	0.165941	0.184802	0.106833	0.155299	0.165215	0.0707864	0.167169	0.155825	0.0702363	0.0683956	0.0392607	0.0473455	0.079999	0.0840955	0.0354896	0.0439513	0.0618201	0.0366861	0.0588251	0.0365766	0.0438045	0.0476079	0.037635	0.0549113	0.0380937	0.0364217	0.0567312	0.0452839	0.0305262	0.0128969
1128.00	0.193799	0.220985	0.253251	0.176775	0.218528	0.232735	0.167925	0.180979	0.18491	0.140021	0.173942	0.158686	0.174392	0.194141	0.138754	0.19181	0.176007	0.141508	0.155839	0.16746	0.186278	0.108348	0.156807	0.166709	0.0723141	0.16869	0.157308	0.0717552	0.0699299	0.0407744	0.048873	0.0815278	0.0856004	0.0370222	0.0455045	0.0633246	0.038228	0.0603603	0.038092	0.0453183	0.0491466	0.0391476	0.0564077	0.0396302	0.0379321	0.0582401	0.0467952	0.0320362	0.0144059
1128.50	0.195448	0.222632	0.254884	0.178416	0.220174	0.234353	0.169567	0.182627	0.186535	0.141664	0.175573	0.160309	0.176008	0.195748	0.140358	0.193424	0.17762	0.143112	0.157441	0.16907	0.187844	0.109953	0.158405	0.168293	0.0739313	0.170304	0.158881	0.0733636	0.0715538	0.0423761	0.0504898	0.0831463	0.0871937	0.038644	0.0471476	0.0649175	0.0398595	0.0619853	0.0396953	0.0469203	0.0507751	0.0407485	0.0579925	0.0412562	0.0395305	0.0598381	0.048395	0.0336339	0.0160031
1129.00	0.197193	0.224375	0.256612	0.180152	0.221916	0.236067	0.171303	0.184371	0.188255	0.143401	0.177299	0.162026	0.17772	0.197449	0.142055	0.195132	0.179329	0.144811	0.159137	0.170773	0.189501	0.111652	0.160097	0.16997	0.0756415	0.172012	0.160546	0.0750649	0.0732705	0.0440692	0.0521993	0.0848576	0.0888795	0.0403582	0.0488845	0.0666017	0.0415849	0.0637036	0.04139	0.0486136	0.0524964	0.0424408	0.0596688	0.0429748	0.0412202	0.0615286	0.0500869	0.0353228	0.0176917
1129.50	0.199036	0.226216	0.25844	0.181987	0.223757	0.237879	0.17314	0.186215	0.190074	0.145237	0.179124	0.163841	0.179529	0.199249	0.143849	0.196939	0.181136	0.146606	0.16093	0.172574	0.191255	0.113448	0.161887	0.171745	0.0774487	0.173819	0.162308	0.0768632	0.0750844	0.0458576	0.0540055	0.0866656	0.090661	0.0421689	0.0507187	0.0683815	0.0434076	0.0655191	0.0431799	0.0504024	0.0543147	0.0442284	0.0614403	0.0447901	0.0430049	0.0633147	0.0518743	0.0371062	0.019475
1130.00	0.200983	0.22816	0.260372	0.183924	0.225701	0.239795	0.175078	0.188161	0.191995	0.147174	0.181051	0.165757	0.181442	0.201151	0.145742	0.198848	0.183045	0.148503	0.162825	0.174476	0.193108	0.115345	0.163778	0.173619	0.0793558	0.175729	0.16417	0.0787616	0.0769986	0.0477446	0.0559118	0.0885738	0.0925421	0.0440794	0.0526544	0.0702601	0.0453314	0.0674349	0.0450685	0.0522898	0.056233	0.0461149	0.0633105	0.0467054	0.0448884	0.0652004	0.0537605	0.0389873	0.0213571
1130.50	0.203036	0.23021	0.262409	0.185968	0.227751	0.241816	0.177123	0.190214	0.194021	0.149217	0.183085	0.167779	0.183459	0.203157	0.147739	0.200862	0.18506	0.150504	0.164824	0.176482	0.195062	0.117345	0.165773	0.175597	0.0813662	0.177744	0.166135	0.0807633	0.0790162	0.0497326	0.0579202	0.0905845	0.0945251	0.0460922	0.0546936	0.0722399	0.0473586	0.069454	0.047058	0.054278	0.0582542	0.0481023	0.0652815	0.0487227	0.0468726	0.0671881	0.0557483	0.040969	0.0233397
1131.00	0.205198	0.23237	0.264556	0.18812	0.229911	0.243947	0.179277	0.192376	0.196155	0.151368	0.185227	0.169907	0.185582	0.20527	0.149841	0.202983	0.187183	0.152612	0.166928	0.178594	0.197121	0.119451	0.167875	0.17768	0.0834818	0.179866	0.168205	0.0828704	0.0811393	0.0518243	0.0600337	0.0927006	0.0966128	0.0482103	0.0568389	0.0743237	0.0494913	0.0715787	0.0491511	0.05637	0.0603809	0.0501934	0.0673558	0.0508454	0.0489601	0.0692798	0.0578399	0.0430534	0.0254251
1131.50	0.207473	0.234643	0.266817	0.190383	0.232183	0.246191	0.181541	0.19465	0.1984	0.153629	0.18748	0.172146	0.187817	0.207494	0.152053	0.205215	0.189416	0.154828	0.169142	0.180815	0.199288	0.121665	0.170086	0.179871	0.0857051	0.182099	0.170383	0.0850851	0.0833705	0.0540221	0.0622548	0.094924	0.0988081	0.0504357	0.0590932	0.0765136	0.0517322	0.0738117	0.0513504	0.0585683	0.0626148	0.0523908	0.0695359	0.0530757	0.0511535	0.0714775	0.0600376	0.0452429	0.0276153
1132.00	0.209864	0.23703	0.269192	0.192761	0.23457	0.248549	0.183919	0.197038	0.200758	0.156003	0.189847	0.174497	0.190162	0.20983	0.154375	0.207558	0.191762	0.157156	0.171467	0.183148	0.201564	0.12399	0.172408	0.182172	0.0880374	0.184443	0.172669	0.0874088	0.085711	0.0563277	0.0645841	0.0972564	0.101112	0.0527697	0.0614578	0.078811	0.0540823	0.0761539	0.0536572	0.0608736	0.0649575	0.0546949	0.0718224	0.0554141	0.0534533	0.0737827	0.0623425	0.0475388	0.0299109
1132.50	0.212372	0.239535	0.271685	0.195254	0.237074	0.251023	0.186412	0.199542	0.203231	0.158492	0.192328	0.176962	0.192621	0.212279	0.156809	0.210014	0.194222	0.159596	0.173902	0.185593	0.203949	0.126424	0.174842	0.184584	0.09048	0.1869	0.175066	0.0898422	0.0881621	0.0587412	0.0670226	0.099699	0.103525	0.0552127	0.0639333	0.0812163	0.056542	0.0786065	0.0560719	0.0632869	0.0674094	0.0571069	0.0742161	0.0578618	0.0558605	0.0761955	0.064755	0.0499422	0.032313
1133.00	0.214999	0.242159	0.274298	0.197865	0.239695	0.253615	0.189022	0.202163	0.205821	0.161096	0.194924	0.179543	0.195193	0.214843	0.159357	0.212585	0.196797	0.162149	0.176451	0.188151	0.206446	0.128971	0.177389	0.187108	0.0930341	0.189471	0.177574	0.0923867	0.0907245	0.0612648	0.069571	0.102253	0.106049	0.057766	0.0665216	0.083731	0.0591127	0.0811705	0.0585965	0.0658092	0.0699717	0.0596277	0.0767179	0.0604196	0.0583762	0.0787172	0.0672762	0.0524545	0.0348216
1133.50	0.217746	0.244903	0.27703	0.200595	0.242436	0.256326	0.191749	0.204901	0.208527	0.163816	0.197638	0.18224	0.19788	0.217522	0.162019	0.215271	0.199487	0.164816	0.179111	0.190823	0.209054	0.13163	0.180048	0.189745	0.0956994	0.192155	0.180193	0.0950412	0.0933981	0.0638979	0.0722291	0.104918	0.108684	0.0604288	0.0692219	0.0863543	0.0617932	0.0838456	0.0612298	0.06844	0.0726439	0.0622565	0.0793267	0.0630869	0.0609993	0.0813472	0.0699058	0.0550745	0.0374359
1134.00	0.220614	0.247768	0.279883	0.203443	0.245296	0.259154	0.194593	0.207758	0.211351	0.166652	0.200468	0.185054	0.200681	0.220317	0.164796	0.218072	0.202292	0.167597	0.181885	0.19361	0.211774	0.1344	0.182821	0.192493	0.0984757	0.194954	0.182923	0.0978054	0.0961829	0.0666403	0.0749961	0.107695	0.111428	0.0632009	0.0720341	0.0890858	0.0645829	0.0866309	0.0639721	0.0711787	0.0754251	0.064993	0.0820417	0.0658634	0.0637297	0.0840846	0.0726427	0.0578021	0.0401547
1134.50	0.223602	0.250755	0.282858	0.206411	0.248277	0.262102	0.197555	0.210733	0.214293	0.169604	0.203415	0.187983	0.203597	0.223226	0.167686	0.220987	0.205213	0.170491	0.184771	0.19651	0.214606	0.137281	0.185706	0.195352	0.101363	0.197865	0.185765	0.100679	0.0990785	0.0694917	0.0778714	0.110582	0.114281	0.0660814	0.0749574	0.0919248	0.0674811	0.0895259	0.0668226	0.0740247	0.0783148	0.0678366	0.0848616	0.0687483	0.0665659	0.0869284	0.0754858	0.0606363	0.0429766
1135.00	0.226711	0.253863	0.285953	0.209497	0.251376	0.265167	0.200634	0.213825	0.217351	0.172671	0.206478	0.191028	0.206626	0.22625	0.170689	0.224015	0.208247	0.173497	0.187767	0.199522	0.217548	0.140271	0.188701	0.198322	0.104358	0.200888	0.188714	0.103659	0.102083	0.07245	0.0808533	0.113578	0.117242	0.0690678	0.0779899	0.0948693	0.0704853	0.0925291	0.0697789	0.0769754	0.081311	0.0707848	0.0877842	0.0717395	0.0695065	0.0898765	0.0784333	0.0635748	0.0458986
1135.50	0.229938	0.25709	0.289167	0.2127	0.254593	0.268349	0.203826	0.217034	0.220524	0.175852	0.209656	0.194187	0.209768	0.229386	0.173803	0.227154	0.211393	0.176614	0.190872	0.202644	0.220599	0.143368	0.191805	0.2014	0.10746	0.20402	0.191771	0.106743	0.105194	0.0755129	0.0839391	0.116681	0.120307	0.0721577	0.0811296	0.0979168	0.0735927	0.0956375	0.0728385	0.0800281	0.0844111	0.0738353	0.090806	0.0748345	0.0725488	0.092926	0.0814823	0.0666147	0.0489172
1136.00	0.233283	0.260435	0.292499	0.216019	0.257926	0.271644	0.207132	0.220357	0.22381	0.179143	0.212945	0.197457	0.213019	0.232632	0.177025	0.230402	0.214647	0.179838	0.194083	0.205874	0.223755	0.146568	0.195015	0.204584	0.110665	0.207259	0.194931	0.109929	0.10841	0.0786777	0.0871255	0.119888	0.123473	0.075348	0.0843725	0.101064	0.0768005	0.0988477	0.0759984	0.0831796	0.0876118	0.0769848	0.0939239	0.07803	0.0756891	0.0960732	0.0846292	0.0697527	0.0520285
1136.50	0.236742	0.263896	0.295946	0.219449	0.261373	0.27505	0.210547	0.223792	0.227207	0.182543	0.216345	0.200836	0.216378	0.235984	0.180352	0.233755	0.218008	0.183167	0.197398	0.209209	0.227015	0.149869	0.198327	0.20787	0.11397	0.2106	0.198193	0.113214	0.111726	0.0819413	0.0904095	0.123195	0.126738	0.078635	0.0877162	0.104308	0.0801049	0.102157	0.0792553	0.0864261	0.0909096	0.0802298	0.0971337	0.0813223	0.0789245	0.0993146	0.0878702	0.0729849	0.0552285
1137.00	0.240312	0.267468	0.299504	0.222988	0.264929	0.278564	0.214067	0.227336	0.230711	0.186047	0.21985	0.204319	0.21984	0.23944	0.183781	0.237209	0.221471	0.186597	0.200811	0.212644	0.230373	0.153267	0.201739	0.211255	0.117371	0.214041	0.20155	0.116591	0.11514	0.085299	0.0937861	0.126597	0.130096	0.0820142	0.0911555	0.107643	0.0835003	0.105561	0.0826042	0.0897622	0.0942997	0.0835655	0.10043	0.084707	0.0822495	0.102645	0.0912005	0.076306	0.0585113
1137.50	0.24399	0.271148	0.30317	0.226631	0.268592	0.282183	0.21769	0.230984	0.234318	0.189652	0.223456	0.207904	0.223401	0.242994	0.187306	0.240759	0.225032	0.190124	0.204318	0.216175	0.233826	0.156755	0.205244	0.214733	0.120863	0.217576	0.205	0.120058	0.118645	0.0887465	0.0972511	0.130091	0.133543	0.0854807	0.094686	0.111066	0.0869828	0.109054	0.0860404	0.0931837	0.0977778	0.0869871	0.10381	0.0881791	0.0856602	0.10606	0.0946152	0.0797116	0.0618718
1138.00	0.247771	0.274931	0.306939	0.230374	0.272355	0.285901	0.221411	0.234733	0.238025	0.193352	0.227161	0.211585	0.227056	0.246643	0.190924	0.244401	0.228686	0.193743	0.207914	0.219798	0.237368	0.16033	0.208839	0.2183	0.124441	0.2212	0.208537	0.123608	0.122238	0.0922785	0.100799	0.13367	0.137073	0.0890292	0.0983031	0.11457	0.0905464	0.112631	0.0895584	0.0966842	0.101339	0.0904891	0.107265	0.0917332	0.0891511	0.109554	0.0981084	0.0831954	0.0653042
1138.50	0.251651	0.278812	0.310806	0.234211	0.276215	0.289713	0.225225	0.238577	0.241825	0.197143	0.230957	0.215357	0.230802	0.250381	0.194629	0.248129	0.232428	0.197448	0.211595	0.223506	0.240994	0.163986	0.212517	0.221951	0.128098	0.224909	0.212156	0.127237	0.125912	0.0958894	0.104424	0.13733	0.140682	0.0926538	0.102001	0.118151	0.0941851	0.116286	0.0931528	0.100258	0.104976	0.0940661	0.110791	0.0953634	0.092716	0.113119	0.101674	0.0867515	0.0688022
1139.00	0.255622	0.282786	0.314765	0.238136	0.280165	0.293613	0.229125	0.24251	0.245713	0.201019	0.234838	0.219214	0.234629	0.2542	0.198413	0.251936	0.236251	0.201233	0.215352	0.227293	0.244697	0.167716	0.216273	0.225677	0.131829	0.228694	0.215849	0.130937	0.129661	0.0995725	0.108119	0.141062	0.144361	0.0963476	0.105772	0.121802	0.097892	0.120013	0.0968164	0.103898	0.108684	0.0977106	0.114381	0.0990625	0.0963482	0.116751	0.105305	0.0903729	0.0723585
1139.50	0.259679	0.286845	0.31881	0.242143	0.284198	0.297596	0.233106	0.246525	0.249682	0.204971	0.238799	0.223149	0.238533	0.258096	0.202272	0.255815	0.240149	0.205092	0.21918	0.231154	0.248471	0.171513	0.220099	0.229475	0.135627	0.232551	0.219611	0.134702	0.133479	0.103321	0.111878	0.144859	0.148105	0.100105	0.10961	0.125515	0.101661	0.123804	0.100543	0.107599	0.112454	0.101417	0.118028	0.102824	0.100041	0.120442	0.108996	0.0940533	0.0759661
1140.00	0.263815	0.290983	0.322933	0.246223	0.288307	0.301655	0.23716	0.250616	0.253725	0.208995	0.242831	0.227156	0.242506	0.26206	0.206199	0.259759	0.244115	0.209017	0.223071	0.235079	0.252308	0.17537	0.223989	0.233334	0.139485	0.236471	0.223433	0.138524	0.137357	0.107129	0.115694	0.148715	0.151906	0.103917	0.113508	0.129285	0.105483	0.127653	0.104325	0.111352	0.11628	0.105177	0.121726	0.10664	0.103787	0.124185	0.112738	0.0977851	0.0796177
1140.50	0.268022	0.295191	0.327127	0.250371	0.292485	0.305781	0.241279	0.254775	0.257834	0.213081	0.246927	0.231226	0.24654	0.266085	0.210184	0.263761	0.24814	0.213001	0.227017	0.239063	0.2562	0.179281	0.227934	0.237248	0.143394	0.240446	0.227309	0.142397	0.141289	0.110987	0.119558	0.152622	0.155757	0.107777	0.117459	0.133103	0.109352	0.131551	0.108156	0.11515	0.120155	0.108983	0.125467	0.110503	0.107579	0.127972	0.116524	0.101561	0.0833063
1141.00	0.272292	0.299464	0.331385	0.254578	0.296724	0.309967	0.245458	0.258994	0.262003	0.217222	0.25108	0.235352	0.250628	0.270164	0.214222	0.267813	0.252219	0.217037	0.23101	0.243097	0.260141	0.183236	0.231927	0.241211	0.147349	0.24447	0.231232	0.146311	0.145266	0.11489	0.123464	0.156573	0.159651	0.111678	0.121454	0.136962	0.113261	0.135492	0.112027	0.118986	0.124071	0.112829	0.129243	0.114406	0.111409	0.131796	0.120347	0.105373	0.0870248
1141.50	0.276618	0.303791	0.335699	0.258836	0.301015	0.314207	0.249687	0.263264	0.266222	0.221411	0.255281	0.239527	0.254763	0.274289	0.218305	0.271908	0.256342	0.221118	0.235045	0.247175	0.264122	0.18723	0.235961	0.245213	0.15134	0.248534	0.235194	0.150261	0.149282	0.11883	0.127404	0.160559	0.163579	0.115612	0.125488	0.140855	0.1172	0.139467	0.115932	0.122853	0.12802	0.116706	0.133048	0.118341	0.115272	0.135649	0.124198	0.109216	0.0907657
1142.00	0.28099	0.308166	0.34006	0.263137	0.305351	0.31849	0.253959	0.267578	0.270484	0.225639	0.259522	0.243741	0.258935	0.278451	0.222426	0.276036	0.260501	0.225235	0.239111	0.251286	0.268136	0.191254	0.240027	0.249248	0.155362	0.252629	0.239186	0.154239	0.153328	0.122799	0.13137	0.164573	0.167536	0.119571	0.12955	0.144774	0.121164	0.143469	0.119863	0.126743	0.131995	0.120608	0.136873	0.122301	0.119157	0.139524	0.128072	0.113081	0.0945217
1142.50	0.285399	0.312577	0.344458	0.267471	0.309722	0.322807	0.258262	0.271925	0.274779	0.229897	0.263793	0.247986	0.263136	0.282643	0.226574	0.28019	0.264689	0.22938	0.243201	0.255422	0.272173	0.195298	0.244118	0.253305	0.159405	0.256747	0.243201	0.158235	0.157396	0.126788	0.135355	0.168607	0.171511	0.123548	0.133631	0.14871	0.125142	0.147488	0.123811	0.130647	0.135987	0.124526	0.140712	0.126277	0.123057	0.143413	0.13196	0.11696	0.0982848
1143.00	0.289836	0.317017	0.348885	0.271831	0.314119	0.327151	0.26259	0.276298	0.279099	0.234177	0.268087	0.252253	0.267357	0.286855	0.230742	0.284361	0.268896	0.233544	0.247305	0.259576	0.276227	0.199357	0.248223	0.257378	0.163461	0.260879	0.247231	0.162242	0.161477	0.130791	0.13935	0.172654	0.175498	0.127534	0.137726	0.152656	0.129127	0.151517	0.127768	0.13456	0.139989	0.128452	0.144556	0.130261	0.126966	0.147309	0.135854	0.120846	0.102049
1143.50	0.294292	0.321476	0.353331	0.276207	0.318532	0.331512	0.266933	0.280685	0.283434	0.238468	0.272394	0.256533	0.271588	0.291078	0.234923	0.288541	0.273113	0.237719	0.251416	0.263738	0.280289	0.203421	0.252336	0.261457	0.167521	0.265017	0.251266	0.166252	0.165564	0.1348	0.143348	0.176704	0.17949	0.131522	0.141825	0.156605	0.133113	0.155547	0.131728	0.138472	0.143993	0.132381	0.148398	0.134246	0.130875	0.151203	0.139748	0.124731	0.105806
1144.00	0.298756	0.325944	0.357786	0.28059	0.322952	0.335879	0.271281	0.285077	0.287776	0.242764	0.276706	0.260818	0.275822	0.295305	0.239106	0.292721	0.277333	0.241897	0.255526	0.267899	0.284351	0.207484	0.256447	0.265536	0.171578	0.269153	0.255299	0.170257	0.169648	0.138807	0.147339	0.180751	0.183478	0.135504	0.145921	0.160549	0.137091	0.159572	0.135682	0.142377	0.147991	0.136303	0.152231	0.138224	0.134777	0.15509	0.143634	0.128609	0.10955
1144.50	0.303219	0.330411	0.362241	0.28497	0.327369	0.340244	0.275625	0.289466	0.292114	0.247054	0.281012	0.265097	0.280049	0.299525	0.243284	0.296893	0.281547	0.246069	0.259625	0.272051	0.288405	0.211535	0.26055	0.269605	0.175624	0.273277	0.259321	0.17425	0.173722	0.142804	0.151317	0.184786	0.187455	0.139472	0.150004	0.16448	0.141053	0.163584	0.139624	0.146268	0.151974	0.140212	0.156049	0.142187	0.138664	0.158961	0.147504	0.132473	0.113275
1145.00	0.30767	0.334868	0.366686	0.289339	0.331774	0.344597	0.279956	0.293842	0.296438	0.251329	0.285304	0.269363	0.284261	0.30373	0.247448	0.301047	0.285746	0.250225	0.263707	0.276186	0.292443	0.215569	0.264634	0.273656	0.179651	0.277382	0.263326	0.178224	0.177777	0.146783	0.155276	0.188802	0.191414	0.143419	0.154068	0.168391	0.144994	0.167576	0.143546	0.150138	0.155938	0.144101	0.159844	0.146128	0.142531	0.162811	0.151353	0.136316	0.116974
1145.50	0.312101	0.339305	0.37111	0.293685	0.336157	0.348929	0.284263	0.298194	0.300741	0.25558	0.289573	0.273605	0.288449	0.307912	0.25159	0.305177	0.289922	0.254358	0.267763	0.280296	0.296457	0.219577	0.268693	0.277683	0.183652	0.28146	0.267306	0.18217	0.181806	0.150738	0.159206	0.192791	0.195348	0.147338	0.158105	0.172277	0.148906	0.17154	0.147441	0.153981	0.159873	0.147963	0.16361	0.150041	0.146371	0.166633	0.155174	0.140131	0.120643
1146.00	0.3165	0.343712	0.375504	0.298	0.340508	0.353228	0.288539	0.302514	0.305012	0.259798	0.29381	0.277817	0.292604	0.312061	0.255701	0.309273	0.294067	0.258459	0.271787	0.284374	0.30044	0.223553	0.272719	0.281677	0.18762	0.285504	0.271254	0.186083	0.1858	0.15466	0.163102	0.196748	0.19925	0.151223	0.162109	0.17613	0.152784	0.175469	0.151303	0.15779	0.163773	0.151792	0.167343	0.153918	0.150177	0.170421	0.15896	0.143913	0.124277
1146.50	0.32086	0.348079	0.379857	0.302276	0.344819	0.357488	0.292774	0.306792	0.309244	0.263976	0.298007	0.281989	0.296719	0.31617	0.259773	0.313328	0.298171	0.262521	0.275771	0.288411	0.304385	0.227489	0.276705	0.285632	0.191547	0.289506	0.275162	0.189956	0.189755	0.158545	0.166958	0.200664	0.203113	0.155068	0.166071	0.179944	0.15662	0.179358	0.155127	0.16156	0.167633	0.155582	0.171035	0.157755	0.153944	0.174169	0.162707	0.147655	0.12787
1147.00	0.325169	0.352397	0.38416	0.306503	0.349079	0.361699	0.29696	0.31102	0.313427	0.268105	0.302155	0.286112	0.300786	0.320231	0.263798	0.317334	0.302228	0.266536	0.279707	0.292401	0.308284	0.231379	0.280644	0.289541	0.195428	0.293461	0.279024	0.193782	0.193662	0.162385	0.170767	0.204535	0.20693	0.158866	0.169987	0.183714	0.160409	0.183201	0.158905	0.165284	0.171447	0.159328	0.174684	0.161544	0.157666	0.177873	0.166408	0.151353	0.131419
1147.50	0.32942	0.356656	0.388402	0.310672	0.353281	0.365851	0.301087	0.31519	0.317553	0.272177	0.306246	0.290179	0.304797	0.324234	0.267769	0.321283	0.306229	0.270496	0.28359	0.296335	0.31213	0.235215	0.284528	0.293397	0.199255	0.297359	0.282834	0.197555	0.197515	0.166174	0.174523	0.208352	0.210696	0.162611	0.173848	0.187432	0.164146	0.18699	0.162633	0.168959	0.175207	0.163023	0.178282	0.165281	0.161337	0.181526	0.170059	0.155001	0.13492
1148.00	0.333602	0.360848	0.392576	0.314775	0.357415	0.369938	0.305149	0.319291	0.321613	0.276183	0.310272	0.294183	0.308744	0.328174	0.271677	0.325168	0.310167	0.274394	0.287412	0.300208	0.315918	0.238992	0.28835	0.297193	0.203022	0.301197	0.286584	0.20127	0.201308	0.169906	0.178221	0.212111	0.214405	0.1663	0.177649	0.191094	0.167824	0.190721	0.166305	0.172578	0.17891	0.166662	0.181827	0.168961	0.164953	0.185125	0.173654	0.158593	0.13837
1148.50	0.337708	0.364963	0.396671	0.318805	0.361473	0.37395	0.309137	0.323317	0.3256	0.280118	0.314226	0.298116	0.312621	0.332044	0.275516	0.328985	0.314035	0.278223	0.291168	0.304013	0.31964	0.242705	0.292106	0.300923	0.206725	0.304966	0.29027	0.204922	0.205036	0.173577	0.181857	0.215807	0.218051	0.169926	0.181385	0.194696	0.171441	0.194388	0.169916	0.176138	0.182549	0.170241	0.185315	0.172578	0.168509	0.188664	0.177191	0.162127	0.141765
1149.00	0.341731	0.368993	0.400681	0.322754	0.365449	0.377881	0.313046	0.327262	0.329508	0.283975	0.318101	0.301972	0.316423	0.335838	0.279282	0.332726	0.317827	0.281979	0.294853	0.307745	0.323292	0.246349	0.29579	0.304583	0.210358	0.308663	0.293887	0.208506	0.208695	0.177181	0.185427	0.219434	0.221631	0.173486	0.18505	0.198232	0.174992	0.197988	0.173463	0.179635	0.186123	0.173757	0.188742	0.176131	0.172003	0.192142	0.180665	0.165599	0.145105
1149.50	0.345663	0.372932	0.404599	0.326615	0.369335	0.381725	0.316869	0.331118	0.333329	0.287748	0.321892	0.305746	0.320144	0.33955	0.282968	0.336388	0.321537	0.285656	0.298462	0.3114	0.326869	0.24992	0.299397	0.308168	0.213918	0.312283	0.297431	0.21202	0.212279	0.180716	0.188928	0.222989	0.225141	0.176978	0.188642	0.201702	0.178473	0.201517	0.176943	0.183065	0.189626	0.177206	0.192108	0.179616	0.17543	0.195554	0.184074	0.169006	0.148387
1150.00	0.349496	0.376773	0.408417	0.330384	0.373126	0.385475	0.3206	0.334879	0.337058	0.291432	0.325592	0.309429	0.323777	0.343175	0.286569	0.339965	0.325161	0.289248	0.30199	0.314971	0.330366	0.253413	0.302923	0.311673	0.217401	0.31582	0.300897	0.215458	0.215786	0.184177	0.192355	0.226468	0.228575	0.180396	0.192155	0.205099	0.181883	0.20497	0.180351	0.186427	0.193056	0.180584	0.195408	0.183029	0.178788	0.198898	0.187416	0.172344	0.151609
1150.50	0.353226	0.380509	0.41213	0.334053	0.376815	0.389124	0.324234	0.33854	0.340688	0.295021	0.329196	0.313019	0.32732	0.346709	0.29008	0.343452	0.328693	0.292751	0.305433	0.318454	0.33378	0.256824	0.306363	0.315094	0.220803	0.319271	0.304282	0.218819	0.219212	0.18756	0.195706	0.229867	0.231932	0.183739	0.195587	0.208422	0.185217	0.208345	0.183685	0.189716	0.196409	0.183889	0.198641	0.186367	0.182074	0.202171	0.190687	0.175612	0.15477
1151.00	0.356846	0.384135	0.415731	0.337618	0.380399	0.39267	0.327766	0.342097	0.344216	0.298512	0.332702	0.31651	0.330767	0.350149	0.293498	0.346848	0.33213	0.296162	0.308789	0.321846	0.337107	0.260152	0.309716	0.318429	0.224122	0.322633	0.307582	0.2221	0.222553	0.190864	0.19898	0.233183	0.235208	0.187005	0.198934	0.211668	0.188473	0.211639	0.186942	0.192932	0.199683	0.187119	0.201806	0.189629	0.185287	0.205371	0.193888	0.178809	0.15787
1151.50	0.360353	0.387646	0.419218	0.341075	0.383872	0.396108	0.331194	0.345546	0.347639	0.301902	0.336104	0.319899	0.334116	0.353491	0.296821	0.350149	0.33547	0.299478	0.312054	0.325145	0.340345	0.263394	0.312978	0.321674	0.227355	0.325903	0.310796	0.2253	0.225809	0.194086	0.202174	0.236414	0.238404	0.190193	0.202195	0.214837	0.191652	0.21485	0.190121	0.196073	0.202878	0.190273	0.204901	0.192812	0.188425	0.208499	0.197017	0.181932	0.160909
1152.00	0.363742	0.391039	0.422586	0.344421	0.387231	0.399434	0.334513	0.348885	0.350951	0.305187	0.3394	0.323182	0.337364	0.356732	0.300045	0.353352	0.338709	0.302696	0.315226	0.328346	0.343492	0.266547	0.316148	0.324828	0.230501	0.329078	0.313921	0.228416	0.228976	0.197225	0.205287	0.23956	0.241516	0.1933	0.205367	0.217926	0.194751	0.217977	0.193219	0.199138	0.20599	0.193349	0.207926	0.195916	0.191487	0.211552	0.200072	0.184981	0.163885
1152.50	0.36701	0.39431	0.425833	0.347652	0.390473	0.402646	0.337722	0.352109	0.354152	0.308366	0.342588	0.326358	0.340509	0.35987	0.303168	0.356457	0.341844	0.305813	0.318304	0.33145	0.346546	0.269611	0.319224	0.32789	0.233557	0.332157	0.316956	0.231448	0.232054	0.200278	0.208317	0.242618	0.244544	0.196325	0.20845	0.220935	0.19777	0.221018	0.196236	0.202126	0.20902	0.196347	0.210879	0.198938	0.194473	0.214529	0.203053	0.187956	0.166798
1153.00	0.370155	0.397457	0.428957	0.350766	0.393596	0.40574	0.340818	0.355217	0.35724	0.311437	0.345665	0.329423	0.343549	0.362904	0.306189	0.359461	0.344875	0.308829	0.321287	0.334453	0.349507	0.272584	0.322205	0.330857	0.236525	0.33514	0.3199	0.234394	0.235041	0.203246	0.211265	0.245588	0.247486	0.199269	0.211443	0.223863	0.200707	0.223974	0.199172	0.205037	0.211968	0.199266	0.213761	0.201879	0.197383	0.217432	0.205959	0.190855	0.169649
1153.50	0.373177	0.400479	0.431956	0.353763	0.396599	0.408718	0.3438	0.358209	0.360213	0.314399	0.348632	0.332379	0.346485	0.365833	0.309109	0.362365	0.347802	0.311743	0.324174	0.337357	0.352373	0.275466	0.325091	0.33373	0.239402	0.338025	0.322752	0.237256	0.237938	0.206128	0.214129	0.248469	0.250344	0.202131	0.214345	0.22671	0.203565	0.226843	0.202026	0.207873	0.214833	0.202107	0.216572	0.204738	0.200217	0.220261	0.208791	0.19368	0.172439
1154.00	0.376073	0.403377	0.434831	0.356642	0.399481	0.411576	0.346669	0.361083	0.363073	0.317253	0.351487	0.335225	0.349315	0.368656	0.311926	0.365169	0.350624	0.314555	0.326966	0.340162	0.355147	0.278258	0.327882	0.33651	0.242191	0.340814	0.325515	0.240035	0.240745	0.208924	0.216911	0.251263	0.253118	0.204913	0.217157	0.229476	0.206343	0.229627	0.204799	0.210633	0.217615	0.20487	0.219314	0.207517	0.202976	0.223017	0.21155	0.19643	0.175169
1154.50	0.378846	0.406149	0.437582	0.359403	0.402242	0.414318	0.349424	0.363841	0.365818	0.32	0.354231	0.337961	0.35204	0.371375	0.314642	0.367873	0.353342	0.317265	0.329664	0.342868	0.357827	0.28096	0.330579	0.339196	0.244891	0.343506	0.328187	0.24273	0.243461	0.211636	0.219612	0.25397	0.255809	0.207615	0.219881	0.232163	0.209042	0.232327	0.207491	0.213318	0.220317	0.207555	0.221987	0.210216	0.205661	0.225699	0.214236	0.199107	0.17784
1155.00	0.381496	0.408798	0.440211	0.362047	0.404884	0.416943	0.352066	0.366482	0.368452	0.32264	0.356866	0.340588	0.35466	0.373989	0.317257	0.370478	0.355957	0.319875	0.332269	0.345476	0.360416	0.283572	0.333183	0.34179	0.247504	0.346103	0.33077	0.245342	0.246089	0.214263	0.222231	0.256591	0.258417	0.210237	0.222516	0.234771	0.211664	0.234943	0.210105	0.215931	0.222938	0.210165	0.224591	0.212835	0.208273	0.22831	0.21685	0.201713	0.180453
1155.50	0.384025	0.411324	0.442719	0.364577	0.407408	0.419453	0.354597	0.369009	0.370974	0.325175	0.359392	0.343109	0.357178	0.3765	0.319773	0.372984	0.358471	0.322386	0.334782	0.347989	0.362914	0.286098	0.335695	0.344292	0.25003	0.348607	0.333267	0.247874	0.248629	0.216807	0.224771	0.259127	0.260945	0.212781	0.225064	0.237301	0.214209	0.237477	0.21264	0.218471	0.225481	0.2127	0.227129	0.215378	0.210812	0.230851	0.219393	0.204248	0.183011
1156.00	0.386434	0.41373	0.445107	0.366993	0.409815	0.421848	0.357019	0.371423	0.373388	0.327606	0.361811	0.345524	0.359595	0.37891	0.322192	0.375395	0.360885	0.3248	0.337205	0.350409	0.365322	0.288536	0.338117	0.346706	0.252473	0.351019	0.335678	0.250326	0.251082	0.21927	0.227233	0.261581	0.263392	0.215249	0.227527	0.239755	0.21668	0.239931	0.215099	0.220941	0.227947	0.215162	0.229602	0.217844	0.213281	0.233322	0.221867	0.206714	0.185513
1156.50	0.388726	0.416017	0.447378	0.369296	0.412107	0.424132	0.359333	0.373724	0.375694	0.329935	0.364124	0.347836	0.361912	0.38122	0.324513	0.377711	0.363201	0.327117	0.339538	0.352736	0.367642	0.29089	0.340449	0.34903	0.254833	0.35334	0.338006	0.252699	0.253451	0.221652	0.229619	0.263952	0.265761	0.217641	0.229906	0.242133	0.219077	0.242306	0.217482	0.223339	0.230336	0.21755	0.23201	0.220236	0.21568	0.235725	0.224273	0.209111	0.187961
1157.00	0.390903	0.418189	0.449533	0.371491	0.414286	0.426306	0.361541	0.375916	0.377894	0.332165	0.366334	0.350048	0.364131	0.383432	0.326741	0.379935	0.365421	0.329341	0.341784	0.354972	0.369875	0.29316	0.342694	0.351268	0.257112	0.355573	0.340251	0.254996	0.255736	0.223956	0.231929	0.266245	0.268053	0.219959	0.232203	0.244437	0.221402	0.244603	0.219792	0.225669	0.23265	0.219869	0.234356	0.222555	0.21801	0.238061	0.22661	0.211441	0.190355
1157.50	0.39297	0.420249	0.451576	0.37358	0.416358	0.428374	0.363646	0.378003	0.379993	0.334297	0.368445	0.352161	0.366255	0.385549	0.328877	0.38207	0.367548	0.331474	0.343946	0.357122	0.372025	0.295349	0.344854	0.353422	0.259313	0.357719	0.342417	0.257218	0.25794	0.226184	0.234167	0.268459	0.27027	0.222206	0.234419	0.24667	0.223657	0.246824	0.22203	0.227932	0.234892	0.222118	0.23664	0.224803	0.220271	0.240332	0.228883	0.213706	0.192697
1158.00	0.394928	0.422199	0.453512	0.375567	0.418324	0.430341	0.365653	0.379987	0.381991	0.336336	0.370459	0.354179	0.368286	0.387573	0.330924	0.384117	0.369584	0.333519	0.346025	0.359187	0.374093	0.29746	0.346932	0.355493	0.261438	0.359783	0.344506	0.259367	0.260066	0.228336	0.236334	0.270597	0.272414	0.224383	0.236558	0.248833	0.225843	0.248972	0.224199	0.230129	0.237063	0.2243	0.238864	0.226982	0.222468	0.242539	0.231092	0.215908	0.194988
1158.50	0.396783	0.424044	0.455343	0.377456	0.420191	0.432208	0.367564	0.381874	0.383894	0.338284	0.372381	0.356107	0.370229	0.389509	0.332885	0.386081	0.371534	0.335479	0.348024	0.36117	0.376082	0.299496	0.348931	0.357485	0.263489	0.361767	0.34652	0.261446	0.262115	0.230417	0.238432	0.272662	0.274487	0.226494	0.238622	0.250929	0.227963	0.25105	0.226301	0.232262	0.239166	0.226418	0.24103	0.229095	0.2246	0.244684	0.23324	0.218049	0.19723
1159.00	0.398538	0.425789	0.457074	0.379251	0.42196	0.43398	0.369383	0.383666	0.385705	0.340144	0.374213	0.357946	0.372087	0.39136	0.334763	0.387962	0.373399	0.337358	0.349947	0.363075	0.377994	0.301459	0.350855	0.359402	0.26547	0.363674	0.348462	0.263457	0.264092	0.232429	0.240465	0.274656	0.276492	0.22854	0.240615	0.252962	0.230019	0.253059	0.228337	0.234333	0.241203	0.228473	0.243139	0.231143	0.226671	0.24677	0.235329	0.220132	0.199424
1159.50	0.400196	0.427437	0.458707	0.380955	0.423636	0.43566	0.371114	0.385367	0.387426	0.34192	0.375957	0.359701	0.373862	0.393128	0.336561	0.389766	0.375184	0.339158	0.351795	0.364903	0.379832	0.303352	0.352704	0.361244	0.267383	0.365507	0.350334	0.265402	0.265998	0.234374	0.242434	0.276582	0.278431	0.230523	0.242537	0.254931	0.232013	0.255002	0.23031	0.236345	0.243175	0.230466	0.245192	0.233129	0.228681	0.248797	0.23736	0.222157	0.201572
1160.00	0.401763	0.428992	0.460248	0.382572	0.425222	0.437252	0.372761	0.386983	0.389062	0.343616	0.377619	0.361374	0.375558	0.394817	0.338282	0.391496	0.376892	0.340883	0.353572	0.366658	0.381598	0.305179	0.354484	0.363017	0.269229	0.367268	0.352139	0.267284	0.267837	0.236254	0.24434	0.278442	0.280307	0.232446	0.244392	0.256839	0.233947	0.256882	0.232222	0.238299	0.245086	0.232402	0.247193	0.235056	0.230634	0.250769	0.239336	0.224126	0.203675
1160.50	0.403243	0.430461	0.461702	0.384107	0.426724	0.438761	0.374328	0.388517	0.390616	0.345236	0.379202	0.36297	0.37718	0.396432	0.33993	0.393155	0.378526	0.342536	0.355281	0.368344	0.383299	0.306941	0.356197	0.364723	0.271012	0.368961	0.35388	0.269106	0.269611	0.238073	0.246188	0.280238	0.282122	0.234311	0.246183	0.25869	0.235825	0.258701	0.234077	0.240197	0.246937	0.23428	0.249141	0.236927	0.232531	0.252687	0.241259	0.226043	0.205733
1161.00	0.404639	0.431847	0.463071	0.385565	0.428145	0.44019	0.375819	0.389974	0.392093	0.346783	0.38071	0.364492	0.378731	0.397978	0.341508	0.394746	0.380091	0.34412	0.356926	0.369962	0.384935	0.308641	0.357845	0.366365	0.272734	0.37059	0.355559	0.270869	0.271324	0.239833	0.247978	0.281974	0.283879	0.23612	0.247913	0.260486	0.237647	0.260462	0.235876	0.242043	0.248732	0.236105	0.25104	0.238742	0.234375	0.254553	0.243131	0.227909	0.207747
1161.50	0.405955	0.433154	0.46436	0.386949	0.429489	0.441545	0.377238	0.391357	0.393496	0.348259	0.382147	0.365945	0.380214	0.399457	0.343021	0.396274	0.38159	0.345639	0.358509	0.371516	0.38651	0.310284	0.359431	0.367946	0.274397	0.372157	0.357179	0.272577	0.272978	0.241539	0.249715	0.283653	0.285581	0.237876	0.249585	0.262229	0.239417	0.262167	0.237622	0.243839	0.250475	0.237878	0.252892	0.240504	0.236169	0.256371	0.244953	0.229725	0.209721
1162.00	0.407198	0.434388	0.465575	0.388265	0.430763	0.442829	0.378588	0.392671	0.394831	0.349671	0.383515	0.367332	0.381634	0.400872	0.344472	0.397742	0.383027	0.347096	0.360035	0.373009	0.388027	0.311872	0.360959	0.36947	0.276005	0.373666	0.358743	0.274233	0.274578	0.243191	0.251401	0.285277	0.28723	0.239582	0.251202	0.263922	0.241137	0.263821	0.239318	0.245588	0.252167	0.239602	0.254697	0.242217	0.237916	0.258142	0.246729	0.231495	0.211654
1162.50	0.408371	0.435554	0.466718	0.389515	0.431968	0.444047	0.379875	0.393919	0.3961	0.351021	0.38482	0.368657	0.382994	0.40223	0.345866	0.399153	0.384405	0.348495	0.361506	0.374445	0.389492	0.313407	0.362433	0.37094	0.277561	0.37512	0.360256	0.27584	0.276125	0.244794	0.253039	0.286851	0.288829	0.241241	0.252767	0.265568	0.24281	0.265424	0.240965	0.247293	0.253813	0.241278	0.25646	0.243883	0.239618	0.259868	0.24846	0.23322	0.213551
1163.00	0.409478	0.436654	0.467796	0.390704	0.433111	0.445201	0.381101	0.395107	0.397308	0.352314	0.386065	0.369923	0.384297	0.403532	0.347205	0.400512	0.385728	0.349839	0.362926	0.375826	0.390906	0.314893	0.363854	0.37236	0.279067	0.376522	0.361719	0.277399	0.277623	0.246351	0.254631	0.288376	0.290382	0.242853	0.254282	0.267169	0.244438	0.266981	0.242567	0.248955	0.255414	0.242911	0.258183	0.245504	0.241276	0.261553	0.250148	0.234904	0.21541
1163.50	0.410525	0.437694	0.468811	0.391836	0.434195	0.446298	0.382271	0.396237	0.39846	0.353552	0.387255	0.371135	0.385547	0.404783	0.348494	0.401821	0.386999	0.351132	0.364298	0.377156	0.392273	0.316332	0.365226	0.373731	0.280527	0.377877	0.363135	0.278915	0.279073	0.247862	0.25618	0.289856	0.29189	0.244423	0.255753	0.268726	0.246024	0.268494	0.244126	0.250578	0.256974	0.244501	0.259866	0.247084	0.242895	0.263198	0.251796	0.236548	0.217237
1164.00	0.411513	0.438676	0.469767	0.392914	0.435224	0.447341	0.383388	0.397313	0.399557	0.354739	0.388392	0.372295	0.386747	0.405985	0.349735	0.403083	0.388221	0.352377	0.365626	0.378439	0.393595	0.317727	0.366552	0.375058	0.281942	0.379187	0.364507	0.280389	0.28048	0.249332	0.257689	0.291294	0.293356	0.245952	0.25718	0.270244	0.24757	0.269965	0.245644	0.252162	0.258493	0.246053	0.261514	0.248624	0.244475	0.264806	0.253406	0.238153	0.21903
1164.50	0.412448	0.439603	0.47067	0.39394	0.436202	0.448333	0.384453	0.398337	0.400604	0.355877	0.38948	0.373406	0.387901	0.40714	0.350931	0.4043	0.389397	0.353577	0.366911	0.379676	0.394874	0.319079	0.367833	0.376341	0.283316	0.380454	0.365838	0.281823	0.281844	0.250762	0.259159	0.292691	0.294783	0.247442	0.258566	0.271722	0.24908	0.271396	0.247124	0.253711	0.259974	0.247568	0.263126	0.250124	0.246019	0.266378	0.254978	0.239723	0.220793
1165.00	0.413331	0.44048	0.471521	0.394917	0.437131	0.449276	0.385471	0.399313	0.401604	0.356971	0.390522	0.374472	0.389011	0.408253	0.352085	0.405477	0.390529	0.354734	0.368157	0.380869	0.396114	0.320392	0.369073	0.377583	0.284651	0.381679	0.36713	0.283221	0.283169	0.252153	0.260592	0.294051	0.296171	0.248898	0.259914	0.273164	0.250554	0.272792	0.248568	0.255226	0.261418	0.249049	0.264706	0.251589	0.247529	0.267915	0.256517	0.241259	0.222527
1165.50	0.414167	0.441308	0.472326	0.395849	0.438015	0.450176	0.386446	0.400243	0.402561	0.358022	0.391521	0.375495	0.390081	0.409325	0.353201	0.406616	0.391621	0.355852	0.369366	0.382025	0.397316	0.321669	0.370276	0.378789	0.285951	0.382867	0.368386	0.284585	0.284459	0.25351	0.261993	0.295377	0.297525	0.250321	0.261227	0.274573	0.251996	0.274154	0.24998	0.25671	0.26283	0.2505	0.266257	0.25302	0.249009	0.269423	0.258026	0.242764	0.224234
1166.00	0.414961	0.442094	0.473089	0.396739	0.438858	0.451036	0.387381	0.401132	0.403479	0.359035	0.392483	0.37648	0.391113	0.41036	0.354281	0.40772	0.392676	0.356935	0.370544	0.383146	0.398484	0.322914	0.371445	0.379963	0.287219	0.38402	0.36961	0.285919	0.285716	0.254836	0.263363	0.296672	0.298849	0.251715	0.26251	0.275952	0.25341	0.275487	0.251364	0.258167	0.264212	0.251924	0.267781	0.254423	0.25046	0.270903	0.259507	0.244242	0.225918
1166.50	0.415715	0.44284	0.473813	0.397591	0.439665	0.45186	0.388279	0.401983	0.404359	0.360014	0.393411	0.377431	0.392113	0.41136	0.35533	0.408793	0.393697	0.357986	0.371691	0.384235	0.39962	0.324129	0.372583	0.381108	0.288459	0.385142	0.370805	0.287226	0.286944	0.256134	0.264707	0.297939	0.300144	0.253081	0.263763	0.277305	0.2548	0.276793	0.252721	0.2596	0.265567	0.253322	0.269283	0.255801	0.251885	0.272358	0.260963	0.245696	0.227581
1167.00	0.416433	0.443549	0.474502	0.398407	0.440437	0.452649	0.389144	0.402801	0.405205	0.360961	0.394307	0.378351	0.393083	0.412329	0.356348	0.409836	0.394686	0.359008	0.372811	0.385294	0.400728	0.325319	0.373694	0.382227	0.289673	0.386235	0.371973	0.288509	0.288145	0.257405	0.266026	0.299183	0.301414	0.254423	0.264991	0.278635	0.256168	0.278074	0.254055	0.261009	0.266899	0.254697	0.270764	0.257155	0.253287	0.273793	0.2624	0.247128	0.229227
1167.50	0.417117	0.444223	0.47516	0.399191	0.441177	0.453407	0.389976	0.403587	0.406019	0.361878	0.395174	0.379241	0.394026	0.41327	0.35734	0.410853	0.395646	0.360004	0.373907	0.386327	0.401809	0.326485	0.374779	0.383321	0.290865	0.387304	0.373116	0.28977	0.289323	0.258654	0.267323	0.300403	0.302662	0.255744	0.266196	0.279944	0.257516	0.279333	0.255369	0.262399	0.268211	0.256052	0.272227	0.258489	0.254668	0.27521	0.263818	0.24854	0.230857
1168.00	0.417772	0.444866	0.475789	0.399946	0.441887	0.454137	0.390781	0.404343	0.406805	0.36277	0.396015	0.380105	0.394944	0.414185	0.358307	0.411846	0.39658	0.360976	0.374981	0.387337	0.402868	0.327631	0.375843	0.384394	0.292038	0.388352	0.374238	0.291012	0.290481	0.259881	0.268601	0.301604	0.303891	0.257047	0.267381	0.281235	0.258848	0.280574	0.256665	0.263773	0.269505	0.257389	0.273675	0.259806	0.256032	0.276612	0.265221	0.249937	0.232474
1168.50	0.418402	0.445483	0.476391	0.400674	0.442573	0.454841	0.391564	0.405075	0.407565	0.36364	0.396833	0.380945	0.39584	0.415077	0.359253	0.412819	0.397491	0.361927	0.376036	0.388327	0.40391	0.32876	0.37689	0.385447	0.293196	0.389383	0.375341	0.292239	0.291622	0.261092	0.269866	0.302787	0.305105	0.258335	0.268548	0.282512	0.260168	0.281799	0.257946	0.265133	0.270785	0.258712	0.275112	0.26111	0.257383	0.278002	0.266613	0.251322	0.234083
1169.00	0.419008	0.446076	0.476969	0.401379	0.443236	0.455523	0.392326	0.405784	0.408302	0.364491	0.397631	0.381763	0.396716	0.415949	0.360179	0.413774	0.398386	0.36286	0.377074	0.389299	0.404934	0.329875	0.377922	0.386482	0.29434	0.390399	0.37643	0.293452	0.292749	0.262289	0.271118	0.303957	0.306305	0.259612	0.269702	0.283777	0.261477	0.283012	0.259216	0.266483	0.272053	0.260023	0.27654	0.262404	0.258724	0.279381	0.267996	0.252696	0.235686
1169.50	0.419591	0.446646	0.477524	0.402065	0.443877	0.456184	0.393071	0.406473	0.40902	0.365323	0.398411	0.38256	0.397575	0.416804	0.361089	0.414714	0.399265	0.363777	0.378097	0.390257	0.405943	0.330978	0.378941	0.387503	0.295472	0.391403	0.377506	0.294656	0.293864	0.263474	0.272363	0.305115	0.307496	0.26088	0.270843	0.285032	0.262777	0.284214	0.260475	0.267824	0.273313	0.261327	0.277961	0.26369	0.260058	0.280754	0.269373	0.254064	0.237287
1170.00	0.420153	0.447197	0.478058	0.402732	0.444498	0.456825	0.393798	0.407144	0.40972	0.36614	0.399173	0.38334	0.398419	0.417643	0.361984	0.415642	0.400129	0.364678	0.379109	0.391202	0.406941	0.332071	0.379949	0.388512	0.296596	0.392398	0.378572	0.295851	0.294968	0.264648	0.2736	0.306264	0.308677	0.262141	0.271976	0.286279	0.264071	0.285409	0.261727	0.269159	0.274565	0.262624	0.279379	0.26497	0.261386	0.282121	0.270746	0.255426	0.238889
1170.50	0.420698	0.44773	0.478573	0.403381	0.445102	0.457449	0.39451	0.4078	0.410405	0.366944	0.399921	0.384106	0.399251	0.418468	0.362866	0.41656	0.400982	0.365568	0.38011	0.392138	0.407928	0.333157	0.380948	0.389511	0.297713	0.393384	0.379629	0.29704	0.296065	0.265815	0.274832	0.307406	0.309852	0.263398	0.273101	0.287522	0.265362	0.286599	0.262974	0.27049	0.275813	0.263918	0.280797	0.266246	0.262712	0.283485	0.272118	0.256785	0.240494
1171.00	0.421227	0.448247	0.479072	0.404018	0.445692	0.458059	0.395212	0.408442	0.411077	0.367738	0.400658	0.384861	0.400073	0.419282	0.363738	0.417469	0.401825	0.366447	0.381105	0.393065	0.408908	0.334238	0.38194	0.390504	0.298826	0.394365	0.380681	0.298225	0.297157	0.266976	0.276063	0.308544	0.311024	0.264652	0.274221	0.288761	0.266652	0.287786	0.264218	0.271821	0.277058	0.26521	0.282215	0.267521	0.264037	0.284849	0.27349	0.258145	0.242104
1171.50	0.421742	0.448751	0.479557	0.404642	0.446269	0.458655	0.395903	0.409073	0.411738	0.368523	0.401383	0.385606	0.400887	0.420087	0.364601	0.418373	0.402662	0.367319	0.382094	0.393986	0.409883	0.335317	0.382929	0.391493	0.299936	0.395342	0.381729	0.299409	0.298247	0.268135	0.277294	0.30968	0.312194	0.265907	0.27534	0.29	0.267943	0.288973	0.265462	0.273154	0.278304	0.266503	0.283638	0.268797	0.265364	0.286215	0.274864	0.259506	0.243722
1172.00	0.422246	0.449243	0.480028	0.405258	0.446834	0.45924	0.396586	0.409695	0.412391	0.369302	0.402101	0.386343	0.401696	0.420884	0.365457	0.419273	0.403493	0.368184	0.38308	0.394904	0.410854	0.336394	0.383916	0.392479	0.301045	0.396317	0.382774	0.300593	0.299335	0.269293	0.278527	0.310816	0.313365	0.267165	0.276457	0.29124	0.269237	0.290161	0.266707	0.274491	0.279553	0.267799	0.285067	0.270075	0.266695	0.287584	0.276243	0.260872	0.24535
1172.50	0.422739	0.449725	0.480488	0.405865	0.447391	0.459816	0.397263	0.410309	0.413036	0.370076	0.402812	0.387075	0.402498	0.421675	0.366309	0.420171	0.40432	0.369044	0.384064	0.395818	0.411821	0.337471	0.3849	0.393461	0.302154	0.397291	0.383818	0.301779	0.300422	0.270451	0.279762	0.311953	0.314536	0.268426	0.277576	0.292482	0.270536	0.291352	0.267954	0.275833	0.280805	0.269098	0.286502	0.271356	0.26803	0.288957	0.277625	0.262243	0.246988
1173.00	0.423223	0.450198	0.480938	0.406465	0.44794	0.460384	0.397934	0.410917	0.413675	0.370846	0.403518	0.387801	0.403297	0.422462	0.367155	0.421067	0.405143	0.3699	0.385048	0.396731	0.412786	0.338548	0.385884	0.394444	0.303264	0.398264	0.384862	0.302966	0.30151	0.271609	0.281001	0.313092	0.315709	0.269692	0.278695	0.293727	0.27184	0.292546	0.269204	0.27718	0.28206	0.270401	0.287943	0.272641	0.269369	0.290336	0.279012	0.263619	0.248637
1173.50	0.423699	0.450663	0.48138	0.40706	0.44848	0.460944	0.398599	0.411518	0.414308	0.371611	0.40422	0.388525	0.404092	0.423245	0.367998	0.421962	0.405964	0.370753	0.38603	0.397643	0.41375	0.339625	0.386867	0.395425	0.304376	0.399236	0.385906	0.304156	0.302599	0.272768	0.282243	0.314233	0.316885	0.270962	0.279817	0.294973	0.273149	0.293744	0.270457	0.278533	0.28332	0.271708	0.289391	0.273931	0.270714	0.29172	0.280404	0.265002	0.250297
1174.00	0.424169	0.45112	0.481816	0.40765	0.449014	0.461497	0.399259	0.412114	0.414937	0.372374	0.404918	0.389245	0.404884	0.424025	0.368837	0.422857	0.406782	0.371604	0.387013	0.398554	0.414713	0.340703	0.38785	0.396406	0.305489	0.40021	0.38695	0.305349	0.303689	0.273928	0.283488	0.315376	0.318062	0.272236	0.28094	0.296223	0.274464	0.294945	0.271713	0.279891	0.284583	0.273017	0.290845	0.275224	0.272063	0.293109	0.281801	0.266389	0.251967
1174.50	0.424634	0.451571	0.482246	0.408235	0.449543	0.462046	0.399917	0.412707	0.415563	0.373134	0.405613	0.389962	0.405674	0.424802	0.369675	0.423751	0.4076	0.372454	0.387996	0.399464	0.415676	0.341782	0.388832	0.397386	0.306604	0.401183	0.387993	0.306544	0.304779	0.275089	0.284736	0.316522	0.319241	0.273515	0.282066	0.297475	0.275783	0.296149	0.272972	0.281253	0.28585	0.27433	0.292305	0.276522	0.273415	0.294502	0.283201	0.267782	0.253646
1175.00	0.425094	0.452018	0.482673	0.408819	0.450067	0.46259	0.400572	0.413298	0.416187	0.373892	0.406307	0.390677	0.40646	0.425578	0.370509	0.424645	0.408416	0.373303	0.388979	0.400375	0.416636	0.342861	0.389813	0.398365	0.307719	0.402157	0.389037	0.30774	0.305871	0.276251	0.285985	0.317669	0.32042	0.274796	0.283192	0.298729	0.277105	0.297356	0.274232	0.282619	0.287119	0.275644	0.293768	0.277822	0.27477	0.2959	0.284605	0.269178	0.255331
1175.50	0.425551	0.45246	0.483098	0.409401	0.450588	0.463131	0.401225	0.413886	0.416809	0.374648	0.406999	0.39139	0.407245	0.426352	0.371341	0.425537	0.40923	0.374151	0.389962	0.401283	0.417595	0.343938	0.390792	0.399342	0.308832	0.403131	0.390078	0.308937	0.30696	0.277412	0.287234	0.318815	0.321599	0.276079	0.284318	0.299982	0.27843	0.298562	0.275491	0.283986	0.288388	0.276958	0.295232	0.279123	0.276125	0.297299	0.286009	0.270575	0.257019
1176.00	0.426006	0.452898	0.483521	0.409981	0.451107	0.46367	0.401874	0.414472	0.417428	0.3754	0.407688	0.392099	0.408026	0.427123	0.372169	0.426427	0.410041	0.374995	0.390942	0.402189	0.41855	0.345012	0.391766	0.400316	0.309943	0.404101	0.391115	0.310132	0.308047	0.278569	0.28848	0.319959	0.322775	0.277359	0.285442	0.301233	0.279752	0.299767	0.276748	0.28535	0.289654	0.278268	0.296694	0.280421	0.277477	0.298695	0.287411	0.27197	0.258706
1176.50	0.426459	0.453333	0.483942	0.410558	0.451621	0.464207	0.402517	0.415056	0.418042	0.376148	0.408374	0.392804	0.408801	0.427891	0.372992	0.427311	0.410847	0.375836	0.391917	0.403089	0.419499	0.34608	0.392734	0.401285	0.311047	0.405067	0.392146	0.311321	0.309128	0.279721	0.28972	0.321097	0.323943	0.278634	0.286559	0.302477	0.28107	0.300965	0.277997	0.286708	0.290914	0.279571	0.298149	0.281714	0.278823	0.300086	0.288807	0.273359	0.260388
1177.00	0.42691	0.453763	0.484362	0.411131	0.452131	0.464741	0.403155	0.415636	0.418651	0.376889	0.409056	0.393502	0.40957	0.428653	0.373807	0.428187	0.411646	0.37667	0.392884	0.403982	0.420441	0.347139	0.393695	0.402246	0.312141	0.406025	0.39317	0.3125	0.310201	0.280863	0.290949	0.322226	0.325101	0.279898	0.287668	0.303712	0.282377	0.302153	0.279237	0.288055	0.292164	0.280863	0.299592	0.282996	0.280157	0.301467	0.290192	0.274736	0.262056
1177.50	0.427359	0.454191	0.484779	0.4117	0.452636	0.465272	0.403786	0.416211	0.419255	0.377623	0.40973	0.394193	0.41033	0.429408	0.374614	0.429054	0.412437	0.377496	0.39384	0.404865	0.421372	0.348186	0.394643	0.403197	0.313222	0.406972	0.39418	0.313666	0.311261	0.281993	0.292164	0.323341	0.326245	0.281149	0.288764	0.304932	0.283669	0.303328	0.280461	0.289385	0.293398	0.28214	0.301017	0.284263	0.281476	0.302831	0.29156	0.276097	0.263705
1178.00	0.427805	0.454616	0.485195	0.412263	0.453136	0.465798	0.40441	0.416782	0.419852	0.378346	0.410396	0.394874	0.41108	0.430153	0.375409	0.429907	0.413218	0.378311	0.39478	0.405734	0.42229	0.349216	0.395576	0.404132	0.314285	0.407905	0.395175	0.314814	0.312305	0.283106	0.293359	0.324439	0.32737	0.282379	0.289843	0.306133	0.284942	0.304483	0.281666	0.290694	0.294614	0.283396	0.302419	0.28551	0.282774	0.304173	0.292907	0.277435	0.265327
1178.50	0.428247	0.455039	0.485609	0.412819	0.453632	0.466319	0.405024	0.417345	0.420441	0.379057	0.411052	0.395545	0.411817	0.430887	0.376192	0.430743	0.413986	0.379111	0.395703	0.406589	0.42319	0.350226	0.396491	0.40505	0.315327	0.408819	0.396151	0.315939	0.313328	0.284198	0.294531	0.325514	0.328472	0.283584	0.290901	0.307309	0.286188	0.305614	0.282847	0.291975	0.295803	0.284626	0.303791	0.286731	0.284044	0.305486	0.294225	0.278746	0.266913
1179.00	0.428685	0.45546	0.486021	0.413369	0.454122	0.466834	0.405628	0.417901	0.421022	0.379757	0.411697	0.396205	0.412541	0.431606	0.376959	0.43156	0.414738	0.379896	0.396603	0.407424	0.424069	0.351212	0.397386	0.405947	0.316343	0.40971	0.397104	0.317036	0.314328	0.285264	0.295673	0.326563	0.329546	0.284758	0.291933	0.308457	0.287402	0.306717	0.283998	0.293223	0.296963	0.285826	0.305126	0.287921	0.285282	0.306765	0.295508	0.280023	0.268456
1179.50	0.429121	0.455878	0.48643	0.41391	0.454607	0.467343	0.406221	0.418448	0.421591	0.380442	0.412327	0.39685	0.413248	0.432309	0.37771	0.432354	0.415471	0.38066	0.397476	0.408237	0.424925	0.352169	0.398256	0.406819	0.317329	0.410574	0.39803	0.3181	0.315299	0.2863	0.296781	0.32758	0.330589	0.285896	0.292935	0.309569	0.288577	0.307785	0.285114	0.29443	0.298087	0.286989	0.306416	0.289073	0.286482	0.308002	0.29675	0.28126	0.269947
1180.00	0.429551	0.456293	0.486836	0.414439	0.455085	0.467842	0.4068	0.418984	0.422149	0.38111	0.412941	0.39748	0.413935	0.432993	0.378438	0.433122	0.416183	0.381401	0.398319	0.409023	0.425752	0.353091	0.399097	0.407661	0.318281	0.411406	0.398925	0.319125	0.316238	0.2873	0.297848	0.328559	0.331594	0.286992	0.2939	0.31064	0.289707	0.308813	0.28619	0.29559	0.299169	0.288109	0.307655	0.290181	0.287635	0.30919	0.297944	0.282448	0.271377
1180.50	0.429977	0.456706	0.487237	0.414958	0.455557	0.468332	0.407364	0.419507	0.422695	0.381758	0.413537	0.398093	0.414602	0.433655	0.379144	0.43386	0.416871	0.382116	0.399128	0.40978	0.426549	0.353976	0.399905	0.408472	0.319193	0.412203	0.399783	0.320106	0.317138	0.28826	0.298869	0.329497	0.332558	0.288039	0.294826	0.311664	0.290786	0.309797	0.28722	0.296699	0.300204	0.289181	0.308836	0.29124	0.288737	0.310323	0.299082	0.283584	0.272737
1181.00	0.430396	0.457115	0.487633	0.415463	0.45602	0.468811	0.407913	0.420015	0.423226	0.382383	0.414113	0.398689	0.415245	0.434293	0.379825	0.434565	0.417533	0.382804	0.3999	0.410505	0.42731	0.354819	0.400678	0.409246	0.320063	0.412961	0.400603	0.321038	0.317997	0.289176	0.29984	0.33039	0.333475	0.289032	0.295708	0.312637	0.291808	0.31073	0.288199	0.297748	0.301185	0.290199	0.309953	0.292245	0.289782	0.311396	0.30016	0.28466	0.274019
1181.50	0.43081	0.45752	0.488024	0.415955	0.456474	0.469278	0.408445	0.42051	0.423741	0.382983	0.414667	0.399263	0.41586	0.434904	0.380478	0.435235	0.418166	0.383461	0.400631	0.411194	0.428033	0.355617	0.401412	0.40998	0.320886	0.413676	0.40138	0.321917	0.318811	0.290044	0.300754	0.331233	0.334342	0.289967	0.296542	0.313554	0.292767	0.311609	0.289123	0.298734	0.30211	0.291158	0.310999	0.293189	0.290764	0.312402	0.30117	0.285672	0.275217
1182.00	0.431217	0.457919	0.488409	0.416431	0.456917	0.469731	0.408957	0.420987	0.42424	0.383556	0.415198	0.399814	0.416446	0.435485	0.3811	0.435867	0.418767	0.384085	0.40132	0.411846	0.428716	0.356365	0.402103	0.410671	0.321657	0.414346	0.402109	0.322739	0.319574	0.290859	0.301608	0.332022	0.335153	0.290838	0.297325	0.31441	0.293658	0.312428	0.289986	0.299651	0.302972	0.292052	0.311968	0.294069	0.29168	0.313337	0.302109	0.286613	0.276322
1182.50	0.431617	0.458313	0.488786	0.416891	0.457348	0.470171	0.409449	0.421447	0.42472	0.384101	0.415706	0.400339	0.417	0.436034	0.381688	0.436457	0.419334	0.384674	0.401962	0.412457	0.429354	0.35706	0.402749	0.411318	0.322374	0.414967	0.402789	0.323499	0.320284	0.291618	0.302397	0.332756	0.335907	0.291642	0.298053	0.315202	0.294477	0.313186	0.290785	0.300494	0.303767	0.292878	0.312857	0.29488	0.292524	0.314196	0.30297	0.287479	0.277329
1183.00	0.432009	0.458701	0.489155	0.417334	0.457766	0.470595	0.409919	0.421888	0.425182	0.384618	0.416187	0.400838	0.417521	0.436551	0.382242	0.437002	0.419864	0.385226	0.402555	0.413026	0.429946	0.357701	0.403346	0.411916	0.323033	0.415536	0.403416	0.324195	0.320939	0.29232	0.303119	0.333429	0.3366	0.292376	0.298724	0.315927	0.29522	0.313878	0.291517	0.301262	0.304492	0.293633	0.313661	0.295619	0.293294	0.314975	0.303752	0.288268	0.278233
1183.50	0.432391	0.45908	0.489518	0.417758	0.458168	0.471003	0.410367	0.422308	0.425622	0.385103	0.416642	0.401309	0.418006	0.437034	0.38276	0.437503	0.420356	0.38574	0.403099	0.413551	0.430491	0.358284	0.403892	0.412464	0.323632	0.416054	0.403988	0.324825	0.321536	0.292961	0.303769	0.334041	0.337229	0.293035	0.299335	0.316581	0.295885	0.314501	0.292179	0.301949	0.305145	0.294312	0.314377	0.296281	0.293986	0.315671	0.30445	0.288975	0.27903
1184.00	0.432763	0.45945	0.48987	0.418163	0.458556	0.471394	0.410788	0.422707	0.42604	0.385555	0.417068	0.40175	0.418456	0.437481	0.383239	0.437957	0.420809	0.386214	0.403591	0.41403	0.430987	0.358808	0.404387	0.41296	0.32417	0.416516	0.404504	0.325385	0.322073	0.29354	0.304347	0.334589	0.337793	0.29362	0.299885	0.317164	0.296468	0.315055	0.292769	0.302554	0.305723	0.294916	0.315003	0.296867	0.294599	0.316282	0.305063	0.289598	0.279718
1184.50	0.433124	0.459809	0.490212	0.418547	0.458926	0.471767	0.411185	0.423084	0.426435	0.385974	0.417465	0.402159	0.418868	0.437893	0.383679	0.438364	0.421221	0.386647	0.404031	0.414462	0.431435	0.359273	0.404829	0.413404	0.324644	0.416924	0.404962	0.325877	0.32255	0.294056	0.304852	0.335072	0.338292	0.294129	0.300374	0.317674	0.29697	0.315538	0.293287	0.303078	0.306225	0.295442	0.315538	0.297373	0.295132	0.316807	0.305589	0.290138	0.280296
1185.00	0.433473	0.460157	0.490545	0.418912	0.459279	0.472121	0.411556	0.423438	0.426807	0.386361	0.417832	0.40254	0.419244	0.438268	0.384081	0.438723	0.421594	0.38704	0.404418	0.414848	0.431834	0.359678	0.405218	0.413794	0.325056	0.417277	0.405362	0.326299	0.322967	0.294511	0.305284	0.335491	0.338724	0.294563	0.300803	0.318113	0.297392	0.31595	0.293733	0.30352	0.306652	0.295892	0.315984	0.297803	0.295586	0.317247	0.306032	0.290594	0.280766
1185.50	0.433811	0.460493	0.490866	0.419256	0.459614	0.472455	0.4119	0.423772	0.427155	0.386715	0.41817	0.40289	0.419581	0.438606	0.384444	0.439035	0.421926	0.387393	0.404753	0.415189	0.432185	0.360026	0.405554	0.414133	0.325406	0.417577	0.405706	0.326654	0.323325	0.294903	0.305643	0.335847	0.339093	0.294923	0.301171	0.318482	0.297734	0.316293	0.294109	0.303881	0.307005	0.296266	0.316342	0.298155	0.295961	0.317603	0.306391	0.290967	0.281128
1186.00	0.434135	0.460816	0.491176	0.419578	0.459931	0.472771	0.412217	0.424083	0.427478	0.387037	0.418478	0.40321	0.419882	0.438907	0.384769	0.4393	0.422218	0.387706	0.405037	0.415486	0.432489	0.360316	0.40584	0.41442	0.325696	0.417824	0.405995	0.326942	0.323625	0.295236	0.305933	0.33614	0.339399	0.295211	0.30148	0.318781	0.297998	0.316569	0.294416	0.304164	0.307287	0.296567	0.316614	0.298433	0.29626	0.317877	0.306669	0.29126	0.281386
1186.50	0.434445	0.461125	0.491473	0.419878	0.460228	0.473068	0.412508	0.42437	0.427778	0.387327	0.418756	0.4035	0.420147	0.439173	0.385056	0.43952	0.422472	0.38798	0.405271	0.415737	0.432748	0.360551	0.406076	0.414658	0.325927	0.418021	0.406231	0.327166	0.323871	0.29551	0.306154	0.336373	0.339644	0.29543	0.301733	0.319014	0.298188	0.316779	0.294657	0.304373	0.307498	0.296798	0.316805	0.298639	0.296487	0.318072	0.306869	0.291476	0.281545
1187.00	0.434741	0.461421	0.491755	0.420157	0.460506	0.473343	0.412772	0.424632	0.428053	0.387585	0.419005	0.403761	0.420378	0.439405	0.385307	0.439697	0.422688	0.388215	0.405458	0.415947	0.432964	0.360733	0.406264	0.414847	0.326103	0.418168	0.406414	0.32733	0.324062	0.295729	0.306311	0.33655	0.339831	0.295583	0.301931	0.319185	0.298307	0.316927	0.294836	0.30451	0.307644	0.296961	0.316918	0.298776	0.296643	0.318192	0.306995	0.291618	0.28161
1187.50	0.435021	0.461702	0.492022	0.420415	0.460766	0.473597	0.413009	0.424871	0.428305	0.387814	0.419225	0.403994	0.420575	0.439602	0.385523	0.439832	0.422868	0.388413	0.405599	0.416117	0.433139	0.360865	0.406408	0.414993	0.326227	0.418267	0.406549	0.327436	0.324204	0.295895	0.306406	0.336672	0.339965	0.295675	0.302078	0.319295	0.298361	0.317017	0.294957	0.30458	0.307728	0.297061	0.316959	0.29885	0.296735	0.318242	0.307052	0.291692	0.281587
1188.00	0.435286	0.461969	0.492273	0.420652	0.461007	0.473831	0.413221	0.425087	0.428533	0.388014	0.419418	0.404199	0.42074	0.439768	0.385707	0.439929	0.423015	0.388578	0.405699	0.416249	0.433275	0.360952	0.40651	0.415097	0.326302	0.418324	0.40664	0.32749	0.3243	0.296014	0.306446	0.336744	0.340048	0.29571	0.302178	0.319352	0.298355	0.317053	0.295025	0.30459	0.307755	0.297105	0.316935	0.298866	0.296767	0.31823	0.307048	0.291703	0.281486
1188.50	0.435535	0.46222	0.492509	0.420869	0.461229	0.474045	0.413409	0.425281	0.428738	0.388187	0.419585	0.404378	0.420875	0.439904	0.385859	0.43999	0.423131	0.388709	0.405761	0.416345	0.433375	0.360996	0.406573	0.415162	0.326334	0.418342	0.406689	0.327496	0.324354	0.296088	0.306435	0.336771	0.340086	0.295694	0.302234	0.319359	0.298294	0.317041	0.295044	0.304545	0.307731	0.297096	0.316851	0.298828	0.296745	0.318159	0.306986	0.291657	0.281313
1189.00	0.435766	0.462454	0.492726	0.421064	0.461429	0.474237	0.413573	0.425453	0.428921	0.388332	0.419725	0.40453	0.420981	0.440011	0.385983	0.440019	0.423216	0.388809	0.405786	0.416409	0.433441	0.361001	0.4066	0.415191	0.326324	0.418322	0.406699	0.327459	0.324367	0.296121	0.306378	0.336756	0.340083	0.295631	0.302249	0.319322	0.298185	0.316983	0.295018	0.30445	0.307661	0.297039	0.316715	0.298743	0.296675	0.318038	0.306873	0.291559	0.281077
1189.50	0.435978	0.462671	0.492924	0.421237	0.461609	0.474407	0.413714	0.425604	0.429082	0.388451	0.419842	0.404658	0.421059	0.440091	0.386079	0.440019	0.423272	0.38888	0.405779	0.416444	0.433476	0.36097	0.406593	0.415188	0.326279	0.418269	0.406675	0.327383	0.324345	0.296118	0.30628	0.336703	0.340041	0.295528	0.302226	0.319244	0.298032	0.316886	0.294952	0.304312	0.307549	0.29694	0.316532	0.298615	0.296562	0.317871	0.306714	0.291415	0.280785
1190.00	0.436172	0.462868	0.493104	0.42139	0.461769	0.474557	0.413833	0.425733	0.429221	0.388547	0.419935	0.404762	0.421112	0.440147	0.386149	0.439993	0.423301	0.388924	0.405744	0.416453	0.433482	0.360909	0.406557	0.415156	0.326202	0.418185	0.406619	0.327273	0.324291	0.296083	0.306146	0.336618	0.339967	0.295389	0.30217	0.319132	0.297841	0.316754	0.294852	0.304136	0.307402	0.296806	0.31631	0.298451	0.296412	0.317666	0.306516	0.291233	0.280448
1190.50	0.436346	0.463047	0.493264	0.42152	0.461908	0.474685	0.41393	0.425841	0.429339	0.388618	0.420006	0.404842	0.42114	0.440179	0.386195	0.439942	0.423307	0.388945	0.405682	0.416435	0.433461	0.360821	0.406494	0.415098	0.326096	0.418074	0.406537	0.327133	0.324209	0.29602	0.305981	0.336504	0.339865	0.295219	0.302086	0.31899	0.297619	0.316593	0.294722	0.303928	0.307225	0.29664	0.316054	0.298255	0.29623	0.317429	0.306286	0.291017	0.280073
1191.00	0.436499	0.463206	0.493404	0.42163	0.462025	0.474794	0.414008	0.425927	0.429436	0.388668	0.420056	0.404901	0.421147	0.44019	0.38622	0.43987	0.423291	0.388943	0.405596	0.416393	0.43342	0.360708	0.406407	0.415016	0.325967	0.417939	0.40643	0.326968	0.324103	0.295933	0.30579	0.336365	0.339738	0.295024	0.301977	0.318823	0.297371	0.316406	0.294567	0.303695	0.307023	0.296449	0.31577	0.298033	0.296023	0.317166	0.306029	0.290775	0.279667
1191.50	0.436632	0.463344	0.493524	0.421717	0.46212	0.474883	0.414068	0.425993	0.429511	0.388698	0.420085	0.40494	0.421133	0.440181	0.386223	0.439778	0.423255	0.388921	0.405492	0.41633	0.433358	0.360575	0.4063	0.414915	0.325817	0.417784	0.406302	0.326783	0.323976	0.295826	0.305579	0.336206	0.339591	0.294807	0.301847	0.318634	0.297101	0.316199	0.29439	0.303441	0.3068	0.296237	0.315465	0.29779	0.295795	0.316882	0.30575	0.290511	0.279239
1192.00	0.436742	0.46346	0.493622	0.421784	0.462195	0.474954	0.414108	0.426039	0.429565	0.388708	0.420096	0.404961	0.4211	0.440153	0.386208	0.439667	0.4232	0.388879	0.405369	0.416248	0.433278	0.360424	0.406175	0.414796	0.325649	0.417611	0.406156	0.32658	0.323831	0.295702	0.305351	0.33603	0.339426	0.294575	0.301698	0.318429	0.296814	0.315976	0.294196	0.303171	0.30656	0.296009	0.315143	0.29753	0.29555	0.316582	0.305454	0.29023	0.278796
1192.50	0.436831	0.463554	0.493699	0.421831	0.462247	0.475005	0.414129	0.426066	0.429599	0.388699	0.420087	0.404963	0.421048	0.440108	0.386176	0.439539	0.423128	0.388821	0.40523	0.416149	0.433181	0.360258	0.406034	0.414662	0.325468	0.417423	0.405994	0.326363	0.32367	0.295563	0.30511	0.335839	0.339248	0.294329	0.301535	0.318211	0.296515	0.315738	0.293988	0.302888	0.306308	0.295767	0.314809	0.297257	0.295293	0.316271	0.305147	0.289939	0.278343
1193.00	0.436898	0.463627	0.493755	0.421858	0.46228	0.475037	0.414134	0.426075	0.429615	0.388674	0.42006	0.404947	0.420979	0.440047	0.386126	0.439396	0.42304	0.388747	0.405077	0.416033	0.43307	0.36008	0.405879	0.414513	0.325275	0.417221	0.40582	0.326136	0.323496	0.295412	0.30486	0.335637	0.339058	0.294073	0.301359	0.317982	0.296207	0.31549	0.29377	0.302597	0.306046	0.295517	0.314467	0.296974	0.295027	0.315952	0.304832	0.289639	0.277886
1193.50	0.436944	0.463678	0.493788	0.421867	0.462294	0.475049	0.414121	0.426064	0.429611	0.388632	0.420013	0.404915	0.420896	0.439969	0.386061	0.439238	0.422937	0.388657	0.404912	0.415904	0.432946	0.359891	0.405713	0.414354	0.325072	0.417008	0.405635	0.325899	0.323311	0.295251	0.304602	0.335426	0.338859	0.293811	0.301174	0.317745	0.295893	0.315234	0.293543	0.302299	0.305778	0.29526	0.31412	0.296685	0.294756	0.315629	0.304512	0.289335	0.277429
1194.00	0.436967	0.463707	0.4938	0.421856	0.462289	0.475043	0.414088	0.426034	0.429588	0.388574	0.41995	0.404867	0.420798	0.439876	0.385982	0.439068	0.422821	0.388554	0.404735	0.415761	0.43281	0.359693	0.405536	0.414183	0.324861	0.416784	0.40544	0.325656	0.323117	0.295082	0.30434	0.335207	0.338652	0.293543	0.30098	0.317502	0.295574	0.314971	0.293311	0.301999	0.305505	0.294999	0.313772	0.29639	0.294481	0.315303	0.30419	0.28903	0.276977
1194.50	0.436968	0.463714	0.493789	0.421826	0.462262	0.475016	0.414036	0.425987	0.429545	0.388498	0.419869	0.404801	0.420685	0.439767	0.385888	0.438884	0.422689	0.388436	0.404546	0.415606	0.432661	0.359487	0.40535	0.414002	0.324642	0.41655	0.405236	0.325407	0.322914	0.294904	0.304073	0.334982	0.338438	0.293271	0.300779	0.317254	0.295254	0.314704	0.293073	0.301695	0.305227	0.294733	0.313423	0.296092	0.294203	0.314975	0.303867	0.288723	0.27653
1195.00	0.436946	0.463698	0.493756	0.421774	0.462216	0.474968	0.413963	0.425921	0.429484	0.388408	0.41977	0.404717	0.420557	0.439643	0.385779	0.438689	0.422543	0.388303	0.404347	0.415438	0.4325	0.359273	0.405153	0.41381	0.324416	0.416306	0.405022	0.325152	0.322703	0.294719	0.303804	0.334749	0.338218	0.292995	0.300571	0.317002	0.294932	0.314431	0.292831	0.301389	0.304947	0.294466	0.313075	0.295792	0.293924	0.314648	0.303543	0.288416	0.276091
1195.50	0.436903	0.463659	0.493701	0.421704	0.462149	0.474901	0.413873	0.425838	0.429405	0.388302	0.419654	0.404616	0.420416	0.439503	0.385656	0.43848	0.422384	0.388158	0.404138	0.415257	0.432329	0.359051	0.404947	0.41361	0.324184	0.416052	0.4048	0.324893	0.322485	0.294527	0.303532	0.334511	0.337992	0.292717	0.300356	0.316746	0.294608	0.314155	0.292586	0.301083	0.304664	0.294196	0.31273	0.295489	0.293645	0.314321	0.303221	0.288111	0.275661
1196.00	0.436841	0.4636	0.493627	0.421615	0.462062	0.474813	0.413766	0.425736	0.429309	0.38818	0.419519	0.404499	0.420262	0.439349	0.385521	0.438261	0.422213	0.388001	0.403918	0.415066	0.432147	0.358823	0.404732	0.4134	0.323945	0.415788	0.404572	0.32463	0.32226	0.294328	0.303258	0.334268	0.337761	0.292437	0.300135	0.316487	0.294285	0.313876	0.292338	0.300775	0.304379	0.293926	0.312388	0.295184	0.293365	0.313995	0.302899	0.287806	0.27524
1196.50	0.436757	0.46352	0.493531	0.421508	0.461954	0.474704	0.41364	0.425616	0.429194	0.388043	0.419369	0.404366	0.420096	0.439179	0.385372	0.438031	0.422029	0.38783	0.403689	0.414865	0.431955	0.358588	0.404508	0.413182	0.3237	0.415514	0.404335	0.324363	0.322029	0.294122	0.30298	0.334019	0.337524	0.292154	0.299908	0.316225	0.293961	0.313592	0.292087	0.300467	0.304091	0.293653	0.312047	0.294878	0.293085	0.313669	0.302577	0.287502	0.274828
1197.00	0.436652	0.463418	0.493414	0.421382	0.461825	0.474574	0.413495	0.425475	0.42906	0.38789	0.419202	0.404217	0.419914	0.438992	0.38521	0.43779	0.421831	0.387647	0.403448	0.414652	0.431752	0.358344	0.404272	0.412953	0.323448	0.415229	0.40409	0.324091	0.321789	0.293908	0.302699	0.333763	0.33728	0.291868	0.299673	0.315958	0.293635	0.313304	0.291831	0.300157	0.303799	0.293377	0.311708	0.294569	0.292802	0.313343	0.302255	0.287197	0.274423
1197.50	0.436525	0.463294	0.493275	0.421238	0.461675	0.474423	0.413331	0.425314	0.428907	0.38772	0.419019	0.404052	0.419716	0.43879	0.385035	0.437537	0.421619	0.38745	0.403196	0.414429	0.431538	0.358092	0.404025	0.412713	0.323187	0.414936	0.403836	0.323813	0.321543	0.293686	0.302413	0.333499	0.337029	0.291578	0.29943	0.315685	0.293306	0.31301	0.291571	0.299844	0.303502	0.293097	0.31137	0.294257	0.292517	0.313014	0.301931	0.28689	0.274024
1198.00	0.436377	0.463149	0.493115	0.421074	0.461506	0.474253	0.413148	0.425133	0.428735	0.387534	0.418819	0.403869	0.419502	0.438571	0.384845	0.437273	0.421392	0.38724	0.402933	0.414193	0.431312	0.35783	0.403767	0.412461	0.322919	0.414633	0.403571	0.323529	0.321287	0.293456	0.302122	0.333227	0.336769	0.291282	0.299177	0.315406	0.292974	0.31271	0.291304	0.299527	0.303199	0.292813	0.311031	0.29394	0.292228	0.312683	0.301604	0.28658	0.27363
1198.50	0.436208	0.46298	0.492934	0.42089	0.461317	0.474063	0.412948	0.424933	0.428544	0.38733	0.418602	0.40367	0.41927	0.438335	0.384639	0.436995	0.421148	0.387015	0.402658	0.413945	0.431072	0.357558	0.403496	0.412197	0.322639	0.414318	0.403294	0.323236	0.321022	0.293216	0.301822	0.332944	0.3365	0.29098	0.298914	0.315118	0.292636	0.312401	0.29103	0.299205	0.302888	0.292522	0.310688	0.293617	0.291932	0.312346	0.301271	0.286264	0.273238
1199.00	0.436019	0.462789	0.492734	0.420686	0.461108	0.473852	0.412729	0.424712	0.428334	0.387108	0.418366	0.403453	0.41902	0.438083	0.384417	0.436701	0.420886	0.386775	0.40237	0.413682	0.430818	0.357274	0.403213	0.41192	0.32235	0.413991	0.403004	0.322933	0.320746	0.292965	0.301514	0.332651	0.336221	0.290671	0.29864	0.314822	0.292291	0.312083	0.290746	0.298876	0.302568	0.292222	0.310341	0.293287	0.291628	0.312003	0.300932	0.285942	0.272845
1199.50	0.43581	0.462577	0.492512	0.420464	0.460878	0.473622	0.412493	0.424473	0.428106	0.386869	0.418114	0.403217	0.418754	0.437815	0.384176	0.436393	0.420608	0.386519	0.402069	0.413403	0.430548	0.356977	0.402916	0.41163	0.322048	0.413651	0.402701	0.32262	0.320459	0.292702	0.301195	0.332346	0.335929	0.290351	0.298354	0.314515	0.291939	0.311754	0.290452	0.298538	0.302237	0.291914	0.309987	0.292948	0.291315	0.311651	0.300586	0.285612	0.272449
1200.00	0.435579	0.462343	0.49227	0.420224	0.460628	0.473371	0.412238	0.424215	0.427859	0.386612	0.417844	0.402963	0.418472	0.437531	0.383919	0.436068	0.420314	0.386248	0.401753	0.413108	0.430262	0.356666	0.402604	0.411325	0.321733	0.413297	0.402385	0.322294	0.320158	0.292427	0.300864	0.332028	0.335624	0.29002	0.298054	0.314196	0.291576	0.311413	0.290145	0.298191	0.301895	0.291593	0.309624	0.292599	0.290991	0.31129	0.300229	0.285271	0.272047
1200.50	0.43533	0.462088	0.492006	0.419963	0.460358	0.473102	0.411965	0.423938	0.427593	0.386339	0.417557	0.40269	0.418172	0.43723	0.383646	0.435729	0.420003	0.38596	0.401421	0.412797	0.42996	0.356339	0.402275	0.411003	0.321403	0.41293	0.402055	0.321955	0.319842	0.292137	0.30052	0.331695	0.335305	0.289677	0.29774	0.313864	0.291201	0.311059	0.289825	0.297831	0.301539	0.291259	0.30925	0.292239	0.290655	0.310919	0.29986	0.284918	0.271638
1201.00	0.435061	0.461814	0.491722	0.419684	0.460069	0.472813	0.411676	0.423643	0.42731	0.386049	0.417254	0.402398	0.417856	0.436913	0.383355	0.435375	0.419675	0.385655	0.401072	0.412469	0.42964	0.355996	0.40193	0.410665	0.321059	0.412548	0.401709	0.321601	0.31951	0.291832	0.300161	0.331347	0.33497	0.28932	0.297412	0.313518	0.290813	0.310692	0.28949	0.297459	0.30117	0.290911	0.308864	0.291866	0.290305	0.310535	0.299478	0.284552	0.271218
1201.50	0.434772	0.461519	0.491418	0.419385	0.45976	0.472504	0.411368	0.42333	0.427009	0.385741	0.416933	0.402089	0.417522	0.436577	0.383047	0.435004	0.41933	0.385333	0.400705	0.412124	0.429303	0.355636	0.401567	0.410309	0.320698	0.412151	0.401347	0.32123	0.319161	0.291511	0.299787	0.330983	0.33462	0.288948	0.297067	0.313157	0.290411	0.310308	0.28914	0.297073	0.300785	0.290548	0.308463	0.291478	0.289939	0.310136	0.299082	0.284172	0.270786
1202.00	0.434466	0.461207	0.491095	0.419068	0.459433	0.472178	0.411043	0.422999	0.42669	0.385415	0.416594	0.401762	0.417171	0.436225	0.382721	0.434616	0.418967	0.384992	0.400321	0.41176	0.428948	0.355259	0.401187	0.409937	0.320321	0.411737	0.400968	0.320843	0.318795	0.291173	0.299397	0.330602	0.334254	0.28856	0.296707	0.31278	0.289994	0.309909	0.288772	0.296671	0.300384	0.290168	0.308046	0.291075	0.289557	0.309723	0.29867	0.283776	0.270339
1202.50	0.434142	0.460877	0.490754	0.418733	0.459088	0.471834	0.410701	0.422652	0.426354	0.385072	0.416238	0.401417	0.416802	0.435855	0.382377	0.434211	0.418588	0.384634	0.39992	0.411379	0.428576	0.354863	0.400791	0.409547	0.319926	0.411305	0.400572	0.32044	0.318411	0.290818	0.29899	0.330205	0.33387	0.288154	0.296331	0.312386	0.28956	0.309495	0.288387	0.296253	0.299968	0.289772	0.307615	0.290656	0.289159	0.309294	0.298242	0.283363	0.269876
1203.00	0.433801	0.46053	0.490395	0.418381	0.458725	0.471472	0.410341	0.422286	0.426	0.384711	0.415864	0.401054	0.416416	0.435469	0.382016	0.433787	0.418194	0.384258	0.399501	0.410981	0.428186	0.35445	0.400379	0.40914	0.319514	0.410857	0.400158	0.320019	0.318009	0.290446	0.298566	0.32979	0.33347	0.287732	0.295937	0.311975	0.289111	0.309063	0.287985	0.295819	0.299536	0.289358	0.307166	0.29022	0.288743	0.308848	0.297797	0.282934	0.269397
1203.50	0.433444	0.460168	0.490019	0.418012	0.458348	0.471093	0.409964	0.421905	0.425628	0.384333	0.415474	0.400674	0.416013	0.435066	0.381637	0.433347	0.417785	0.383865	0.399066	0.410565	0.427777	0.354019	0.39995	0.408716	0.319083	0.410391	0.399727	0.31958	0.317589	0.290056	0.298126	0.329358	0.333053	0.287293	0.295527	0.311547	0.288646	0.308615	0.287565	0.295368	0.299086	0.288927	0.3067	0.289767	0.28831	0.308385	0.297335	0.282487	0.2689
1204.00	0.433072	0.45979	0.489625	0.417628	0.457956	0.4707	0.40957	0.421509	0.42524	0.38394	0.415069	0.400279	0.415593	0.434647	0.381242	0.432889	0.417359	0.383453	0.398617	0.410131	0.42735	0.353571	0.399504	0.408274	0.318635	0.409907	0.399278	0.319124	0.317152	0.289648	0.297668	0.32891	0.332619	0.286835	0.2951	0.311101	0.288163	0.30815	0.287126	0.2949	0.29862	0.288478	0.306215	0.289297	0.287858	0.307904	0.296856	0.282022	0.268384
1204.50	0.432686	0.459398	0.489217	0.417228	0.457548	0.470291	0.409161	0.421097	0.424836	0.383532	0.414649	0.399869	0.415158	0.434212	0.380831	0.432414	0.416918	0.383025	0.398152	0.409681	0.426906	0.353106	0.39904	0.407815	0.31817	0.409406	0.398812	0.31865	0.316698	0.289223	0.297193	0.328445	0.332168	0.286361	0.294657	0.310636	0.287664	0.307669	0.286671	0.294414	0.298137	0.288013	0.305713	0.288808	0.287388	0.307405	0.296358	0.281538	0.267849
1205.00	0.432284	0.458991	0.488794	0.416814	0.457127	0.469867	0.408737	0.420671	0.424416	0.383109	0.414213	0.399444	0.414708	0.433763	0.380403	0.431924	0.416462	0.382581	0.397673	0.409213	0.426444	0.352625	0.398558	0.407339	0.317687	0.408888	0.398328	0.31816	0.316227	0.28878	0.296701	0.327963	0.331701	0.285869	0.294196	0.310155	0.287147	0.30717	0.286198	0.29391	0.297636	0.28753	0.305192	0.288302	0.286901	0.306889	0.295842	0.281037	0.267294
1205.50	0.431867	0.458571	0.488357	0.416386	0.456693	0.46943	0.408298	0.420229	0.423982	0.382671	0.413763	0.399004	0.414243	0.433298	0.37996	0.431419	0.415991	0.382122	0.397178	0.40873	0.425966	0.352128	0.398061	0.406846	0.317188	0.408355	0.397827	0.317653	0.315741	0.288321	0.296193	0.327465	0.331218	0.285361	0.293719	0.309657	0.286614	0.306654	0.285709	0.29339	0.297119	0.287031	0.304652	0.287779	0.286397	0.306354	0.295309	0.280519	0.26672
1206.00	0.431438	0.458139	0.487907	0.415945	0.456247	0.468981	0.407845	0.419776	0.423533	0.382219	0.413298	0.398549	0.413763	0.432818	0.379503	0.430898	0.415504	0.381648	0.39667	0.408232	0.425473	0.351616	0.397548	0.406337	0.316672	0.407808	0.39731	0.31713	0.315239	0.287845	0.295667	0.326952	0.33072	0.284836	0.293226	0.309141	0.286063	0.306121	0.285203	0.292853	0.296586	0.286515	0.304094	0.28724	0.285875	0.305801	0.294759	0.279984	0.266126
1206.50	0.430997	0.457694	0.487445	0.415491	0.455788	0.468519	0.407379	0.419309	0.423072	0.381753	0.41282	0.39808	0.413268	0.432324	0.379031	0.430363	0.415003	0.38116	0.396146	0.407719	0.424966	0.351089	0.397021	0.405814	0.316142	0.407245	0.396779	0.316592	0.314723	0.287353	0.295126	0.326423	0.330205	0.284296	0.292718	0.30861	0.285497	0.305573	0.284682	0.292298	0.296037	0.285984	0.303517	0.286684	0.285337	0.30523	0.294192	0.279432	0.265514
1207.00	0.430543	0.457238	0.486971	0.415026	0.455317	0.468045	0.406901	0.418831	0.422598	0.381275	0.412329	0.397598	0.412759	0.431817	0.378545	0.429814	0.414487	0.380659	0.395607	0.407192	0.424446	0.350549	0.396479	0.405276	0.315597	0.406668	0.396232	0.316039	0.314193	0.286846	0.294568	0.325881	0.329676	0.28374	0.292194	0.308063	0.284915	0.305009	0.284145	0.291729	0.295472	0.285437	0.302923	0.286113	0.284784	0.304643	0.293609	0.278866	0.264884
1207.50	0.430076	0.456771	0.486487	0.414549	0.454834	0.46756	0.406411	0.41834	0.422111	0.380784	0.411826	0.397104	0.412237	0.431298	0.378047	0.429251	0.413957	0.380147	0.395053	0.406652	0.423913	0.349996	0.395922	0.404725	0.315039	0.406078	0.395671	0.315471	0.313649	0.286324	0.293996	0.325324	0.329132	0.283169	0.291656	0.307501	0.284317	0.304431	0.283595	0.291143	0.294893	0.284875	0.302311	0.285526	0.284215	0.30404	0.29301	0.278284	0.264236
1208.00	0.429597	0.456294	0.485993	0.414062	0.45434	0.467066	0.405909	0.417839	0.421613	0.380282	0.411311	0.396598	0.411702	0.430766	0.377535	0.428677	0.413415	0.379622	0.394487	0.406101	0.423368	0.34943	0.395354	0.404162	0.314468	0.405475	0.395097	0.314891	0.313093	0.285788	0.29341	0.324753	0.328574	0.282584	0.291104	0.306925	0.283705	0.303838	0.283031	0.290544	0.294299	0.284299	0.301684	0.284925	0.283632	0.303422	0.292397	0.277688	0.263571
1208.50	0.429108	0.455807	0.485489	0.413566	0.453836	0.466562	0.405398	0.417328	0.421104	0.379768	0.410785	0.39608	0.411155	0.430224	0.377012	0.42809	0.41286	0.379086	0.393908	0.405538	0.422813	0.348852	0.394773	0.403586	0.313885	0.404861	0.394511	0.314298	0.312524	0.285238	0.292811	0.32417	0.328003	0.281987	0.290539	0.306335	0.283079	0.303233	0.282454	0.28993	0.293693	0.283709	0.301042	0.284311	0.283036	0.302789	0.291771	0.277079	0.262891
1209.00	0.42861	0.455312	0.484976	0.41306	0.453323	0.466049	0.404877	0.416808	0.420587	0.379245	0.41025	0.395553	0.410599	0.429673	0.376479	0.427493	0.412295	0.37854	0.393318	0.404967	0.422248	0.348264	0.394182	0.403	0.313292	0.404238	0.393914	0.313694	0.311945	0.284676	0.2922	0.323575	0.32742	0.281377	0.289963	0.305734	0.28244	0.302617	0.281866	0.289304	0.293076	0.283107	0.300386	0.283685	0.282428	0.302144	0.291132	0.276458	0.262197
1209.50	0.428103	0.454808	0.484455	0.412547	0.452801	0.465528	0.404348	0.416279	0.420061	0.378713	0.409706	0.395018	0.410033	0.429113	0.375936	0.426888	0.411721	0.377986	0.392717	0.404387	0.421675	0.347666	0.393583	0.402405	0.31269	0.403606	0.393307	0.31308	0.311355	0.284104	0.29158	0.322971	0.326825	0.280756	0.289377	0.305122	0.28179	0.301991	0.281267	0.288668	0.292448	0.282494	0.299719	0.283049	0.281808	0.301488	0.290483	0.275826	0.261491
1210.00	0.427587	0.454295	0.483925	0.412027	0.452272	0.464999	0.403811	0.415743	0.419526	0.378173	0.409154	0.394474	0.40946	0.428545	0.375384	0.426274	0.411138	0.377423	0.392108	0.403799	0.421093	0.347058	0.392974	0.401802	0.312079	0.402965	0.392692	0.312456	0.310756	0.283521	0.290949	0.322356	0.32622	0.280125	0.288782	0.304501	0.281129	0.301356	0.280657	0.288021	0.291811	0.281871	0.299042	0.282402	0.281178	0.300823	0.289823	0.275184	0.260774
1210.50	0.427064	0.453775	0.483389	0.411502	0.451737	0.464464	0.403265	0.415199	0.418984	0.377626	0.408595	0.393922	0.40888	0.427968	0.374825	0.425652	0.410547	0.376853	0.39149	0.403204	0.420503	0.346442	0.392357	0.401189	0.31146	0.402316	0.392069	0.311824	0.310148	0.282929	0.29031	0.321733	0.325605	0.279485	0.288178	0.303871	0.280459	0.300712	0.280039	0.287365	0.291165	0.281238	0.298355	0.281746	0.280539	0.300149	0.289154	0.274531	0.260047
1211.00	0.426534	0.453248	0.482846	0.41097	0.451195	0.463923	0.402713	0.41465	0.418437	0.377071	0.408031	0.393365	0.408295	0.427385	0.374257	0.425023	0.409949	0.376274	0.390866	0.402602	0.419905	0.345817	0.391733	0.400569	0.310833	0.401658	0.391437	0.311184	0.309532	0.282328	0.289663	0.321102	0.324981	0.278835	0.287567	0.303233	0.279781	0.300062	0.279413	0.286701	0.290511	0.280596	0.297661	0.281081	0.279891	0.299466	0.288476	0.273869	0.25931
1211.50	0.425999	0.452716	0.482298	0.410432	0.450648	0.463376	0.402156	0.414094	0.417883	0.376511	0.40746	0.392801	0.407704	0.426796	0.373683	0.424389	0.409346	0.375689	0.390235	0.401995	0.419298	0.345185	0.391102	0.399942	0.3102	0.400994	0.390799	0.310537	0.30891	0.28172	0.289009	0.320463	0.324349	0.278178	0.28695	0.302587	0.279095	0.299404	0.278778	0.286029	0.289851	0.279947	0.29696	0.280409	0.279235	0.298777	0.287791	0.273199	0.258565
1212.00	0.425458	0.452178	0.481744	0.409889	0.450096	0.462823	0.401593	0.413533	0.417323	0.375946	0.406884	0.392232	0.407108	0.4262	0.373102	0.423748	0.408738	0.375098	0.389599	0.401382	0.418683	0.344547	0.390465	0.399309	0.30956	0.400324	0.390154	0.309883	0.308281	0.281105	0.288349	0.319818	0.32371	0.277514	0.286326	0.301935	0.278403	0.29874	0.278138	0.28535	0.289184	0.27929	0.296253	0.279729	0.278572	0.298082	0.287098	0.272522	0.257812
1212.50	0.424915	0.451634	0.481185	0.40934	0.449538	0.462265	0.401025	0.412966	0.416758	0.375375	0.406302	0.391659	0.406509	0.4256	0.372516	0.423102	0.408123	0.374501	0.388958	0.400763	0.418064	0.343902	0.389822	0.39867	0.308916	0.399648	0.389504	0.309225	0.307648	0.280485	0.287683	0.319167	0.323065	0.276843	0.285698	0.301278	0.277705	0.298071	0.277491	0.284666	0.288511	0.278628	0.29554	0.279044	0.277903	0.29738	0.286399	0.271838	0.257053
1213.00	0.424367	0.451085	0.480622	0.408785	0.448976	0.461701	0.400453	0.412395	0.416191	0.3748	0.405714	0.391082	0.405906	0.424993	0.371925	0.422451	0.407506	0.373898	0.388314	0.400138	0.417438	0.343252	0.389174	0.398025	0.308266	0.398966	0.388849	0.308561	0.30701	0.27986	0.287012	0.318511	0.322414	0.276168	0.285066	0.300615	0.277002	0.297396	0.276839	0.283976	0.287834	0.277961	0.294823	0.278354	0.277229	0.296674	0.285695	0.271147	0.256287
1213.50	0.423817	0.450533	0.480056	0.408224	0.448411	0.461132	0.399878	0.41182	0.415619	0.374221	0.405123	0.390502	0.4053	0.424384	0.371331	0.421796	0.406885	0.373291	0.387666	0.399508	0.416806	0.342598	0.38852	0.397375	0.307613	0.398281	0.388187	0.307893	0.306368	0.279232	0.286336	0.317852	0.32176	0.275488	0.284431	0.299949	0.276296	0.296717	0.276182	0.28328	0.287153	0.277289	0.294102	0.27766	0.27655	0.295962	0.284986	0.270452	0.255517
1214.00	0.423264	0.449977	0.479487	0.407658	0.447844	0.46056	0.3993	0.411241	0.415045	0.373637	0.404529	0.38992	0.40469	0.423771	0.370732	0.421138	0.406261	0.37268	0.387016	0.398872	0.416169	0.34194	0.387863	0.396722	0.306956	0.397593	0.387523	0.30722	0.305724	0.2786	0.285656	0.317189	0.321102	0.274805	0.283792	0.299279	0.275585	0.296033	0.275522	0.282581	0.286468	0.276613	0.293377	0.276962	0.275868	0.295247	0.284273	0.269753	0.254742
1214.50	0.422707	0.449419	0.478914	0.407088	0.447272	0.459985	0.398719	0.41066	0.414468	0.37305	0.403931	0.389333	0.404075	0.423155	0.370131	0.420477	0.405633	0.372065	0.386362	0.398231	0.415529	0.341278	0.387203	0.396065	0.306295	0.396902	0.386855	0.306544	0.305077	0.277965	0.284973	0.316522	0.320441	0.27412	0.283151	0.298606	0.274872	0.295347	0.274857	0.281879	0.28578	0.275934	0.292649	0.276261	0.275182	0.294528	0.283557	0.26905	0.253963
1215.00	0.422149	0.448856	0.478338	0.406513	0.446697	0.459405	0.398133	0.410073	0.413886	0.372458	0.403329	0.388743	0.403455	0.422534	0.369526	0.419811	0.405001	0.371447	0.385703	0.397585	0.414884	0.340612	0.386538	0.395404	0.305631	0.396209	0.386183	0.305864	0.304427	0.277327	0.284286	0.315852	0.319778	0.273431	0.282506	0.29793	0.274156	0.294658	0.274189	0.281172	0.285088	0.275251	0.291917	0.275557	0.274492	0.293804	0.282836	0.268343	0.253181
1215.50	0.421588	0.44829	0.47776	0.405933	0.446117	0.458821	0.397542	0.409483	0.413302	0.371862	0.402722	0.388148	0.40283	0.421909	0.368919	0.419142	0.404364	0.370824	0.38504	0.396934	0.414235	0.339943	0.385869	0.394739	0.304963	0.395513	0.385508	0.30518	0.303773	0.276686	0.283595	0.315179	0.319112	0.272739	0.281857	0.297249	0.273436	0.293965	0.273517	0.280462	0.284393	0.274564	0.291182	0.27485	0.273798	0.293077	0.282112	0.267633	0.252395
1216.00	0.421025	0.447721	0.477179	0.405349	0.445535	0.458232	0.396947	0.408887	0.412715	0.371261	0.402113	0.387549	0.402201	0.42128	0.368309	0.418469	0.403724	0.370199	0.384373	0.39628	0.413582	0.339271	0.385199	0.394071	0.304292	0.394816	0.38483	0.304492	0.303118	0.276042	0.282902	0.314502	0.318444	0.272045	0.281205	0.296566	0.272714	0.29327	0.272842	0.279749	0.283693	0.273875	0.290444	0.274141	0.273101	0.292346	0.281384	0.266921	0.251606
1216.50	0.420459	0.447151	0.476597	0.404761	0.444951	0.457639	0.396348	0.408288	0.412124	0.370656	0.401501	0.386946	0.401568	0.420646	0.367696	0.417793	0.40308	0.369572	0.383701	0.395622	0.412927	0.338597	0.384526	0.3934	0.303618	0.394117	0.38415	0.303802	0.302459	0.275395	0.282206	0.313824	0.317774	0.27135	0.28055	0.295881	0.27199	0.292572	0.272165	0.279033	0.282992	0.273183	0.289704	0.273429	0.272402	0.291612	0.280653	0.266206	0.250816
1217.00	0.419889	0.446579	0.476012	0.40417	0.444363	0.457042	0.395746	0.407687	0.411529	0.370048	0.400888	0.38634	0.400932	0.420008	0.367081	0.417115	0.402434	0.368942	0.383027	0.394963	0.412269	0.337922	0.383853	0.392728	0.302942	0.393417	0.383469	0.303109	0.301798	0.274746	0.281508	0.313143	0.317103	0.270653	0.279892	0.295193	0.271264	0.291873	0.271484	0.278316	0.282287	0.272488	0.288961	0.272715	0.2717	0.290876	0.27992	0.26549	0.250025
1217.50	0.419314	0.446005	0.475423	0.403578	0.44377	0.456443	0.395142	0.407084	0.410929	0.369437	0.400272	0.385733	0.400295	0.419366	0.366465	0.416434	0.401786	0.36831	0.382349	0.394301	0.41161	0.337245	0.383178	0.392053	0.302265	0.392716	0.382786	0.302414	0.301135	0.274095	0.280808	0.31246	0.316431	0.269955	0.279233	0.294502	0.270537	0.291173	0.270803	0.277597	0.281581	0.271793	0.288216	0.272	0.270997	0.290138	0.279186	0.264773	0.249233
1218.00	0.418737	0.445428	0.47483	0.402983	0.443173	0.455841	0.394537	0.40648	0.410325	0.368823	0.399654	0.385124	0.399655	0.418722	0.365847	0.415751	0.401136	0.367676	0.381669	0.393638	0.410949	0.336567	0.382502	0.391377	0.301586	0.392012	0.382102	0.301718	0.300469	0.273442	0.280107	0.311777	0.315758	0.269255	0.278571	0.293809	0.26981	0.290471	0.27012	0.276876	0.280873	0.271096	0.28747	0.271284	0.270293	0.289399	0.278451	0.264054	0.248441
1218.50	0.418157	0.444849	0.474234	0.402387	0.442574	0.455238	0.393929	0.405873	0.409719	0.368208	0.399034	0.384513	0.399014	0.418076	0.365226	0.415066	0.400484	0.367042	0.380987	0.392974	0.410285	0.335888	0.381827	0.390699	0.300905	0.391308	0.381417	0.301021	0.299801	0.272787	0.279405	0.311092	0.315085	0.268554	0.277909	0.293115	0.269083	0.289768	0.269435	0.276155	0.280164	0.270398	0.286722	0.270567	0.269588	0.28866	0.277716	0.263335	0.247648
1219.00	0.417576	0.444266	0.473636	0.401789	0.441974	0.454632	0.393319	0.405267	0.409112	0.367592	0.398412	0.3839	0.398374	0.417429	0.364604	0.41438	0.39983	0.366406	0.380305	0.392311	0.409621	0.33521	0.381153	0.39002	0.300224	0.390602	0.38073	0.300325	0.299133	0.272132	0.278703	0.310408	0.314412	0.267853	0.277246	0.29242	0.268356	0.289064	0.268751	0.275433	0.279454	0.2697	0.285975	0.26985	0.268883	0.287921	0.276981	0.262616	0.246856
1219.50	0.416993	0.443679	0.473036	0.40119	0.441372	0.454025	0.392708	0.404659	0.408502	0.366975	0.397789	0.383286	0.397734	0.41678	0.363979	0.413692	0.399176	0.365768	0.37962	0.391648	0.408954	0.334532	0.380477	0.389339	0.299542	0.389894	0.380043	0.299628	0.298463	0.271475	0.278001	0.309724	0.313738	0.26715	0.276583	0.291724	0.267629	0.28836	0.268067	0.274711	0.278744	0.269002	0.285228	0.269134	0.268179	0.287183	0.276246	0.261897	0.246066
1220.00	0.416408	0.443087	0.472435	0.400589	0.440767	0.453416	0.392096	0.404049	0.407891	0.366357	0.397163	0.38267	0.397093	0.416128	0.363352	0.413002	0.39852	0.365129	0.378935	0.390986	0.408286	0.333853	0.3798	0.388656	0.29886	0.389184	0.379354	0.298931	0.297791	0.270817	0.277299	0.30904	0.313062	0.266447	0.275921	0.291027	0.266903	0.287656	0.267383	0.273989	0.278035	0.268304	0.284481	0.268417	0.267474	0.286445	0.275513	0.261178	0.245277
1220.50	0.41582	0.442493	0.471831	0.399986	0.440161	0.452804	0.391483	0.403437	0.407277	0.365738	0.396536	0.382053	0.396451	0.415475	0.362722	0.41231	0.397862	0.364488	0.378249	0.390325	0.407618	0.333173	0.379122	0.387972	0.298178	0.388475	0.378663	0.298234	0.297119	0.270158	0.276597	0.308356	0.312385	0.265745	0.275258	0.29033	0.266178	0.286953	0.266699	0.273267	0.277326	0.267606	0.283734	0.267701	0.266769	0.285707	0.274781	0.260459	0.244488
1221.00	0.415229	0.441897	0.471226	0.399381	0.439552	0.45219	0.390868	0.402823	0.406662	0.365119	0.395906	0.381434	0.395807	0.41482	0.362091	0.411619	0.397204	0.363845	0.377563	0.389665	0.40695	0.332491	0.378442	0.38729	0.297496	0.387767	0.377972	0.297538	0.296447	0.2695	0.275896	0.307672	0.311707	0.265042	0.274596	0.289633	0.265455	0.286249	0.266015	0.272546	0.276618	0.266908	0.282989	0.266985	0.266064	0.284971	0.27405	0.259741	0.243702
1221.50	0.414634	0.441299	0.470619	0.398773	0.43894	0.451571	0.390251	0.402208	0.406044	0.3645	0.395275	0.380814	0.395161	0.414162	0.361459	0.410929	0.396546	0.363202	0.376877	0.389005	0.40628	0.331808	0.37776	0.386607	0.296814	0.387058	0.377279	0.296842	0.295774	0.268841	0.275194	0.306989	0.311028	0.26434	0.273933	0.288937	0.264733	0.285546	0.265331	0.271825	0.275912	0.266211	0.282244	0.266271	0.265359	0.284236	0.27332	0.259024	0.242916
1222.00	0.414038	0.440699	0.47001	0.398162	0.438325	0.450947	0.389632	0.401591	0.405425	0.36388	0.394642	0.380193	0.394513	0.413504	0.360825	0.410239	0.39589	0.362557	0.376191	0.388346	0.405608	0.331124	0.377076	0.385926	0.296133	0.386351	0.376585	0.296148	0.295101	0.268182	0.274492	0.306305	0.310348	0.263639	0.273271	0.288241	0.264013	0.284843	0.264647	0.271107	0.275207	0.265514	0.281501	0.265559	0.264654	0.2835	0.27259	0.258308	0.242132
1222.50	0.41344	0.440098	0.469399	0.397549	0.437708	0.450323	0.389013	0.400973	0.404805	0.363261	0.394008	0.379569	0.393865	0.412844	0.360191	0.40955	0.395234	0.361912	0.375506	0.387687	0.404936	0.330439	0.37639	0.385245	0.295452	0.385645	0.375891	0.295456	0.29443	0.267525	0.273792	0.305622	0.309669	0.26294	0.27261	0.287547	0.263295	0.284143	0.263964	0.27039	0.274504	0.26482	0.280761	0.264848	0.263951	0.282766	0.271861	0.257595	0.241351
1223.00	0.412841	0.439496	0.468786	0.396935	0.437091	0.449697	0.388394	0.400355	0.404183	0.362641	0.393373	0.378944	0.393215	0.412183	0.359557	0.408863	0.394578	0.361267	0.374822	0.387028	0.404263	0.329754	0.375704	0.384566	0.294774	0.384941	0.375197	0.294767	0.29376	0.266868	0.273093	0.304941	0.308992	0.262244	0.27195	0.286855	0.262579	0.283445	0.263283	0.269676	0.273805	0.264128	0.280023	0.26414	0.26325	0.282033	0.271134	0.256883	0.240573
1223.50	0.412242	0.438893	0.46817	0.396321	0.436474	0.449071	0.387774	0.399736	0.40356	0.362021	0.392738	0.378318	0.392566	0.411522	0.358924	0.408179	0.393921	0.360623	0.37414	0.386369	0.403589	0.329071	0.375018	0.383888	0.294097	0.384238	0.374503	0.294079	0.293092	0.266213	0.272396	0.304261	0.308316	0.261551	0.271292	0.286166	0.261867	0.282749	0.262604	0.268964	0.273109	0.263439	0.279288	0.263434	0.262552	0.281302	0.270409	0.256175	0.2398
1224.00	0.411642	0.438291	0.467551	0.395706	0.435855	0.448444	0.387153	0.399117	0.402936	0.361401	0.392102	0.377691	0.391915	0.410861	0.35829	0.407496	0.393264	0.359979	0.373459	0.385709	0.402916	0.328388	0.374332	0.38321	0.293422	0.383536	0.373809	0.293393	0.292427	0.26556	0.271701	0.303582	0.307641	0.260861	0.270634	0.285479	0.261157	0.282054	0.261928	0.268255	0.272416	0.262753	0.278556	0.26273	0.261857	0.280575	0.269687	0.255469	0.23903
1224.50	0.411041	0.437687	0.466928	0.395091	0.435236	0.447817	0.386532	0.398497	0.402311	0.360781	0.391466	0.377063	0.391264	0.410202	0.357656	0.406815	0.392606	0.359334	0.372779	0.385049	0.402242	0.327707	0.373647	0.382532	0.292749	0.382834	0.373117	0.292708	0.291764	0.264907	0.271009	0.302905	0.306967	0.260173	0.269978	0.284794	0.26045	0.281361	0.261255	0.267549	0.271725	0.262068	0.277827	0.262028	0.261164	0.279849	0.268967	0.254766	0.238264
1225.00	0.410439	0.437081	0.466302	0.394475	0.434616	0.447189	0.38591	0.397876	0.401685	0.360161	0.390829	0.376434	0.390613	0.409544	0.357022	0.406135	0.391948	0.35869	0.372101	0.384388	0.401567	0.327028	0.372964	0.381854	0.292077	0.382132	0.372426	0.292024	0.291102	0.264256	0.27032	0.302229	0.306295	0.259487	0.269323	0.284109	0.259745	0.280671	0.260584	0.266845	0.271038	0.261384	0.2771	0.26133	0.260474	0.279127	0.268249	0.254065	0.237503
1225.50	0.409837	0.436474	0.465674	0.393859	0.433997	0.446561	0.385289	0.397256	0.40106	0.35954	0.390193	0.375805	0.389962	0.408889	0.356389	0.405456	0.39129	0.358047	0.371423	0.383729	0.400893	0.32635	0.372283	0.381178	0.291408	0.381431	0.371737	0.291343	0.290442	0.263606	0.269635	0.301556	0.305625	0.258806	0.268669	0.283427	0.259044	0.279984	0.259916	0.266145	0.270353	0.260704	0.276377	0.260634	0.25979	0.278408	0.267536	0.253368	0.236747
1226.00	0.409233	0.435864	0.465046	0.393243	0.433378	0.445933	0.384668	0.396636	0.400436	0.358921	0.389557	0.375177	0.389311	0.408235	0.355756	0.404778	0.390634	0.357405	0.370747	0.383071	0.400221	0.325676	0.371605	0.380504	0.290741	0.380731	0.371051	0.290664	0.289785	0.262957	0.268953	0.300885	0.304958	0.258128	0.268019	0.282748	0.258347	0.279301	0.259251	0.265449	0.269673	0.260027	0.275658	0.259943	0.25911	0.277693	0.266827	0.252675	0.235997
1226.50	0.408626	0.435252	0.464417	0.392628	0.432759	0.445307	0.384047	0.396016	0.399811	0.358302	0.388922	0.37455	0.388661	0.407582	0.355123	0.4041	0.389977	0.356764	0.370073	0.382416	0.399551	0.325004	0.370931	0.379832	0.290076	0.380033	0.370368	0.289989	0.289131	0.262311	0.268275	0.300217	0.304293	0.257453	0.267371	0.282073	0.257653	0.278621	0.258588	0.264757	0.268996	0.259354	0.274943	0.259256	0.258434	0.276984	0.266123	0.251985	0.235252
1227.00	0.408017	0.434638	0.463787	0.392012	0.43214	0.444679	0.383426	0.395396	0.399186	0.357684	0.388286	0.373923	0.388011	0.406928	0.35449	0.403421	0.38932	0.356124	0.369401	0.38176	0.398883	0.324335	0.370259	0.379162	0.289413	0.379336	0.369686	0.289314	0.288478	0.261666	0.2676	0.299551	0.303629	0.256779	0.266724	0.281399	0.256963	0.277945	0.257927	0.264067	0.268321	0.258684	0.274231	0.258571	0.257761	0.276279	0.265423	0.251299	0.234513
1227.50	0.407404	0.434022	0.463157	0.391396	0.43152	0.444051	0.382805	0.394775	0.398561	0.357065	0.38765	0.373297	0.38736	0.406274	0.353857	0.402743	0.388663	0.355483	0.368731	0.381105	0.398218	0.323668	0.369589	0.378492	0.288751	0.37864	0.369005	0.288642	0.287827	0.261023	0.266928	0.298888	0.302967	0.256109	0.266079	0.280729	0.256275	0.277271	0.257268	0.26338	0.267649	0.258016	0.273522	0.25789	0.25709	0.275577	0.264727	0.250615	0.233778
1228.00	0.406789	0.433405	0.462527	0.390778	0.4309	0.443423	0.382183	0.394153	0.397935	0.356447	0.387016	0.372671	0.386708	0.40562	0.353225	0.402063	0.388005	0.354843	0.368061	0.380451	0.397554	0.323004	0.368921	0.377822	0.288091	0.377946	0.368327	0.28797	0.287178	0.260382	0.266258	0.298227	0.302308	0.255441	0.265436	0.280061	0.255589	0.276599	0.256611	0.262697	0.266979	0.257352	0.272815	0.257212	0.256423	0.27488	0.264034	0.249936	0.233049
1228.50	0.406171	0.432788	0.461896	0.390161	0.430279	0.442794	0.381562	0.393531	0.397308	0.355829	0.386381	0.372045	0.386057	0.404969	0.352592	0.401385	0.387348	0.354202	0.367394	0.379796	0.396892	0.322342	0.368253	0.377153	0.287432	0.377254	0.36765	0.2873	0.28653	0.259742	0.265592	0.29757	0.301651	0.254776	0.264796	0.279396	0.254908	0.275931	0.255958	0.262017	0.266313	0.256689	0.272112	0.256538	0.255758	0.274188	0.263346	0.24926	0.232325
1229.00	0.405551	0.432171	0.461264	0.389543	0.429657	0.442163	0.380941	0.392908	0.396681	0.355212	0.385747	0.371419	0.385405	0.404319	0.351959	0.40071	0.386692	0.353563	0.366727	0.379142	0.396233	0.321684	0.367588	0.376485	0.286776	0.376566	0.366977	0.286634	0.285885	0.259105	0.26493	0.296915	0.300998	0.254114	0.264159	0.278734	0.25423	0.275265	0.255307	0.261342	0.265649	0.256031	0.271413	0.255867	0.255096	0.273501	0.262663	0.248589	0.231607
1229.50	0.404931	0.431553	0.460632	0.388924	0.429035	0.441529	0.380319	0.392285	0.396053	0.354594	0.385113	0.370794	0.384754	0.403672	0.351327	0.400036	0.386038	0.352923	0.366063	0.378489	0.395574	0.321027	0.366923	0.375819	0.286121	0.375879	0.366305	0.28597	0.285242	0.258471	0.264272	0.296263	0.300346	0.253454	0.263525	0.278074	0.253556	0.274603	0.254659	0.260671	0.264988	0.255375	0.270718	0.255201	0.254437	0.272819	0.261983	0.247922	0.230894
1230.00	0.404311	0.430934	0.459999	0.388304	0.428412	0.440894	0.379698	0.391661	0.395424	0.353976	0.384478	0.370168	0.384105	0.403026	0.350694	0.399364	0.385386	0.352286	0.365399	0.377837	0.394916	0.320371	0.366259	0.375154	0.28547	0.375196	0.365635	0.285308	0.284603	0.257839	0.263616	0.295613	0.299698	0.252799	0.262892	0.277418	0.252887	0.273946	0.254014	0.260003	0.26433	0.254723	0.270027	0.254538	0.253781	0.27214	0.261307	0.247259	0.230187
1230.50	0.40369	0.430315	0.459366	0.387685	0.427789	0.440258	0.379078	0.391037	0.394795	0.353359	0.383844	0.369543	0.383458	0.402382	0.350062	0.398694	0.384736	0.351649	0.364738	0.377187	0.39426	0.319717	0.365595	0.374491	0.284822	0.374516	0.364966	0.28465	0.283966	0.25721	0.262963	0.294965	0.299053	0.252148	0.262262	0.276764	0.252222	0.273292	0.253371	0.259338	0.263676	0.254073	0.26934	0.25388	0.25313	0.271466	0.260635	0.2466	0.229487
1231.00	0.403068	0.429695	0.458732	0.387065	0.427164	0.439621	0.378457	0.390413	0.394165	0.352741	0.383211	0.368918	0.382812	0.401739	0.349429	0.398026	0.384087	0.351014	0.364078	0.376539	0.393606	0.319065	0.364932	0.373829	0.284176	0.373839	0.364299	0.283995	0.283332	0.256585	0.262313	0.294318	0.29841	0.251501	0.261635	0.276113	0.25156	0.272642	0.252732	0.258676	0.263026	0.253428	0.268659	0.253226	0.252482	0.270796	0.259969	0.245945	0.228793
1231.50	0.402446	0.429075	0.458098	0.386445	0.426538	0.438983	0.377837	0.389787	0.393535	0.352123	0.382579	0.368294	0.382167	0.401096	0.348798	0.39736	0.38344	0.350381	0.36342	0.375891	0.392953	0.318416	0.36427	0.373169	0.283534	0.373165	0.363633	0.283344	0.282701	0.255961	0.261666	0.293674	0.297771	0.250858	0.261011	0.275466	0.250903	0.271994	0.252096	0.258018	0.26238	0.252786	0.267983	0.252576	0.251839	0.270129	0.259309	0.245294	0.228106
1232.00	0.401824	0.428453	0.457463	0.385825	0.425912	0.438345	0.377216	0.389162	0.392903	0.351505	0.381949	0.367669	0.381523	0.400452	0.348168	0.396695	0.382793	0.349749	0.362765	0.375244	0.392302	0.317769	0.363609	0.372512	0.282895	0.372494	0.362968	0.282697	0.282073	0.25534	0.26102	0.293032	0.297133	0.250219	0.260389	0.274823	0.25025	0.271349	0.251463	0.257364	0.261738	0.252149	0.267312	0.251929	0.251199	0.269467	0.258653	0.244646	0.227425
1232.50	0.4012	0.427831	0.456828	0.385204	0.425285	0.437706	0.376597	0.388536	0.392272	0.350887	0.381319	0.367044	0.380882	0.399809	0.347539	0.396033	0.382149	0.349118	0.362113	0.374597	0.391653	0.317125	0.36295	0.371857	0.28226	0.371825	0.362306	0.282054	0.281448	0.254722	0.260378	0.292393	0.296499	0.249584	0.25977	0.274184	0.249601	0.270707	0.250834	0.256714	0.2611	0.251515	0.266647	0.251286	0.250563	0.268809	0.258001	0.244003	0.226751
1233.00	0.400577	0.427209	0.456193	0.384584	0.424659	0.437068	0.375977	0.387911	0.39164	0.35027	0.380692	0.366421	0.380243	0.399165	0.346911	0.395374	0.381506	0.34849	0.361464	0.373951	0.391004	0.316484	0.362293	0.371203	0.281629	0.37116	0.361646	0.281416	0.280826	0.254107	0.259741	0.291757	0.295868	0.248954	0.259155	0.27355	0.248956	0.270068	0.250209	0.256069	0.260465	0.250886	0.265988	0.250647	0.249932	0.268155	0.257354	0.243364	0.226084
1233.50	0.399955	0.426586	0.455559	0.383965	0.424033	0.43643	0.37536	0.387286	0.39101	0.349654	0.380066	0.365799	0.379607	0.398523	0.346285	0.394717	0.380866	0.347864	0.360819	0.373306	0.390356	0.315847	0.361639	0.370553	0.281002	0.370499	0.36099	0.280783	0.280208	0.253496	0.259109	0.291125	0.295241	0.248328	0.258543	0.272921	0.248317	0.269433	0.24959	0.255429	0.259836	0.250263	0.265337	0.250011	0.249305	0.267506	0.256712	0.24273	0.225423
1234.00	0.399334	0.425961	0.454925	0.383347	0.423408	0.435794	0.374743	0.386665	0.39038	0.349041	0.379444	0.365181	0.378974	0.397881	0.345662	0.394063	0.380228	0.347241	0.360177	0.372663	0.389708	0.315213	0.36099	0.369905	0.280379	0.369842	0.360338	0.280154	0.279593	0.252889	0.258481	0.290497	0.294617	0.247706	0.257935	0.272297	0.247683	0.268802	0.248975	0.254794	0.259211	0.249644	0.264691	0.24938	0.248682	0.266863	0.256076	0.242101	0.224769
1234.50	0.398717	0.425337	0.454292	0.38273	0.422784	0.435162	0.374128	0.386047	0.389753	0.34843	0.378822	0.364564	0.378343	0.397243	0.345041	0.393413	0.379593	0.34662	0.359537	0.372022	0.389062	0.314583	0.360344	0.36926	0.27976	0.369189	0.35969	0.279529	0.278981	0.252285	0.257859	0.289872	0.293998	0.247088	0.257332	0.271677	0.247054	0.268175	0.248366	0.254166	0.258591	0.24903	0.264053	0.248755	0.248065	0.266224	0.255444	0.241477	0.224121
1235.00	0.398102	0.424713	0.45366	0.382116	0.422161	0.434533	0.373516	0.385432	0.389129	0.347822	0.378203	0.36395	0.377715	0.396607	0.344423	0.392766	0.37896	0.346002	0.3589	0.371384	0.388417	0.313957	0.359702	0.368617	0.279144	0.368539	0.359046	0.278909	0.278372	0.251684	0.257242	0.289252	0.293382	0.246474	0.256732	0.27106	0.24643	0.267554	0.24776	0.253543	0.257975	0.248421	0.26342	0.248135	0.247452	0.265591	0.254818	0.240858	0.22348
1235.50	0.39749	0.42409	0.453028	0.381503	0.421541	0.433906	0.372907	0.384817	0.388508	0.347216	0.377584	0.363337	0.37709	0.395976	0.343808	0.392122	0.37833	0.345385	0.358266	0.370749	0.387775	0.313335	0.359065	0.367976	0.278533	0.367894	0.358405	0.278292	0.277766	0.251088	0.25663	0.288636	0.29277	0.245863	0.256136	0.270448	0.245811	0.266938	0.247158	0.252925	0.257364	0.247817	0.262793	0.24752	0.246844	0.264963	0.254196	0.240244	0.222845
1236.00	0.39688	0.423468	0.452398	0.380892	0.420922	0.43328	0.372299	0.384203	0.387891	0.346613	0.376967	0.362725	0.376467	0.395347	0.343196	0.391481	0.377703	0.34477	0.357634	0.370116	0.387137	0.312717	0.358431	0.367339	0.277925	0.367253	0.357768	0.277679	0.277162	0.250495	0.256023	0.288024	0.292161	0.245257	0.255544	0.26984	0.245196	0.266326	0.246561	0.252313	0.256756	0.247216	0.262171	0.246909	0.24624	0.264339	0.253578	0.239635	0.222217
1236.50	0.396271	0.422847	0.451768	0.380282	0.420305	0.432655	0.371693	0.383591	0.387277	0.346011	0.376352	0.362115	0.375845	0.394721	0.342587	0.390844	0.377078	0.344158	0.357005	0.369487	0.386502	0.312101	0.357802	0.366705	0.277321	0.366615	0.357133	0.277069	0.276562	0.249905	0.25542	0.287416	0.291555	0.244655	0.254955	0.269236	0.244586	0.265719	0.245967	0.251705	0.256153	0.246619	0.261554	0.246303	0.245641	0.26372	0.252964	0.239029	0.221594
1237.00	0.395664	0.422228	0.451141	0.379675	0.419689	0.432032	0.37109	0.382981	0.386665	0.345411	0.375738	0.361507	0.375226	0.394096	0.34198	0.39021	0.376456	0.343549	0.356379	0.368861	0.385872	0.311489	0.357177	0.366074	0.27672	0.365982	0.356502	0.276463	0.275965	0.249318	0.254821	0.286812	0.290953	0.244058	0.254369	0.268635	0.24398	0.265116	0.245377	0.251102	0.255554	0.246027	0.260941	0.245702	0.245046	0.263106	0.252355	0.238429	0.220977
1237.50	0.395058	0.421609	0.450514	0.379068	0.419074	0.43141	0.370487	0.382371	0.386054	0.344813	0.375126	0.360901	0.374608	0.393473	0.341375	0.38958	0.375834	0.342941	0.355754	0.368238	0.385243	0.31088	0.356554	0.365446	0.276122	0.365351	0.355874	0.27586	0.275371	0.248735	0.254227	0.28621	0.290353	0.243465	0.253786	0.268037	0.243379	0.264517	0.24479	0.250502	0.254959	0.245437	0.260332	0.245105	0.244453	0.262495	0.251749	0.237833	0.220366
1238.00	0.394453	0.420995	0.449888	0.378463	0.41846	0.430789	0.369887	0.381762	0.385444	0.344217	0.374514	0.360297	0.373993	0.39285	0.340772	0.38895	0.375215	0.342336	0.355131	0.367618	0.384616	0.310273	0.355935	0.364821	0.275527	0.364723	0.355249	0.275259	0.274779	0.248154	0.253636	0.285612	0.289757	0.242875	0.253205	0.267443	0.242782	0.263922	0.244206	0.249906	0.254367	0.24485	0.259727	0.244511	0.243865	0.261889	0.251146	0.23724	0.219759
1238.50	0.39385	0.420383	0.449264	0.377859	0.417848	0.43017	0.369288	0.381155	0.384836	0.343623	0.373904	0.359695	0.37338	0.39223	0.340172	0.388323	0.374598	0.341733	0.354511	0.367002	0.383992	0.309669	0.355319	0.3642	0.274934	0.364098	0.354628	0.274662	0.274189	0.247576	0.253049	0.285018	0.289165	0.242289	0.252627	0.266852	0.242188	0.263331	0.243624	0.249314	0.25378	0.244267	0.259125	0.243921	0.243279	0.261286	0.250546	0.236651	0.219157
1239.00	0.393247	0.419773	0.448642	0.377256	0.417238	0.429553	0.36869	0.380549	0.384229	0.34303	0.373296	0.359095	0.372768	0.391611	0.339573	0.387697	0.373982	0.341132	0.353893	0.36639	0.38337	0.309067	0.354705	0.363582	0.274344	0.363475	0.35401	0.274068	0.273602	0.247001	0.252464	0.284426	0.288575	0.241707	0.252052	0.266263	0.241599	0.262744	0.243045	0.248724	0.253196	0.243687	0.258527	0.243335	0.242697	0.260687	0.24995	0.236065	0.21856
1239.50	0.392644	0.419166	0.448022	0.376654	0.41663	0.428938	0.368093	0.379943	0.383624	0.342439	0.372691	0.358497	0.372158	0.390994	0.338976	0.387074	0.373367	0.340533	0.353278	0.36578	0.382749	0.308468	0.354094	0.362966	0.273756	0.362853	0.353393	0.273476	0.273018	0.246428	0.251882	0.283837	0.287988	0.241128	0.251478	0.265677	0.241013	0.262159	0.242469	0.248138	0.252614	0.24311	0.257931	0.242751	0.242117	0.260092	0.249356	0.235483	0.217967
1240.00	0.39204	0.41856	0.447403	0.376053	0.416023	0.428323	0.367496	0.37934	0.383019	0.341851	0.372088	0.3579	0.371549	0.390377	0.338381	0.386452	0.372753	0.339935	0.352665	0.365173	0.382131	0.307871	0.353484	0.362353	0.273171	0.362232	0.352779	0.272886	0.272436	0.245856	0.251302	0.28325	0.287403	0.240552	0.250906	0.265093	0.240431	0.261578	0.241894	0.247554	0.252036	0.242535	0.257338	0.242171	0.241539	0.2595	0.248765	0.234903	0.217379
1240.50	0.391436	0.417957	0.446786	0.375454	0.415415	0.427707	0.3669	0.378738	0.382414	0.341264	0.371486	0.357305	0.370942	0.38976	0.337787	0.385832	0.372142	0.339339	0.352055	0.364569	0.381514	0.307277	0.352875	0.361742	0.272587	0.361613	0.352167	0.2723	0.271856	0.245286	0.250723	0.282665	0.286821	0.239978	0.250336	0.264513	0.239851	0.260999	0.241321	0.246973	0.25146	0.241962	0.256748	0.241593	0.240963	0.25891	0.248177	0.234325	0.216794
1241.00	0.390832	0.417356	0.446169	0.374858	0.414807	0.427092	0.366306	0.378138	0.381811	0.34068	0.370886	0.356711	0.370338	0.389146	0.337196	0.385215	0.371532	0.338746	0.351449	0.363968	0.380899	0.306687	0.35227	0.361134	0.272006	0.360996	0.351557	0.271717	0.271279	0.244719	0.250148	0.282082	0.286241	0.239408	0.249768	0.263934	0.239275	0.260423	0.24075	0.246396	0.250887	0.241391	0.256161	0.241019	0.24039	0.258325	0.247592	0.233751	0.216213
1241.50	0.390232	0.416759	0.445553	0.374264	0.414201	0.426478	0.365713	0.37754	0.38121	0.340099	0.370289	0.356119	0.369736	0.388534	0.336607	0.384601	0.370925	0.338155	0.350845	0.363371	0.380287	0.306099	0.351667	0.360528	0.271428	0.360382	0.350949	0.271138	0.270705	0.244154	0.249574	0.281502	0.285664	0.238842	0.249203	0.263359	0.238703	0.25985	0.240181	0.245822	0.250318	0.240823	0.255578	0.240449	0.23982	0.257743	0.24701	0.23318	0.215636
1242.00	0.389634	0.416164	0.444938	0.373673	0.413595	0.425864	0.365123	0.376946	0.380611	0.33952	0.369695	0.355528	0.369135	0.387926	0.336021	0.383991	0.370321	0.337566	0.350245	0.362777	0.379677	0.305515	0.351066	0.359925	0.270854	0.35977	0.350344	0.270563	0.270133	0.243591	0.249004	0.280924	0.285089	0.238279	0.248641	0.262786	0.238135	0.25928	0.239615	0.245253	0.249751	0.240258	0.254998	0.239881	0.239253	0.257164	0.246432	0.232612	0.215063
1242.50	0.38904	0.41557	0.444325	0.373084	0.412992	0.425253	0.364536	0.376355	0.380015	0.338943	0.369104	0.354939	0.368537	0.387321	0.335438	0.383383	0.36972	0.33698	0.349647	0.362185	0.379068	0.304933	0.350468	0.359323	0.270283	0.359161	0.349741	0.269991	0.269565	0.24303	0.248437	0.280349	0.284517	0.237718	0.248082	0.262215	0.23757	0.258712	0.239053	0.244686	0.249187	0.239695	0.254421	0.239316	0.238688	0.256589	0.245857	0.232046	0.214494
1243.00	0.388451	0.414979	0.443716	0.372499	0.412394	0.424646	0.363952	0.37577	0.379423	0.338371	0.368517	0.354352	0.367942	0.38672	0.334858	0.382779	0.369122	0.336398	0.349053	0.361598	0.378462	0.304355	0.349874	0.358724	0.269716	0.358556	0.34914	0.269423	0.269002	0.242472	0.247873	0.279777	0.283948	0.237162	0.247529	0.261648	0.237011	0.258149	0.238495	0.244123	0.248627	0.239137	0.253847	0.238755	0.238127	0.256017	0.245286	0.231484	0.21393
1243.50	0.387865	0.414389	0.443112	0.371918	0.4118	0.424043	0.363373	0.37519	0.378835	0.337802	0.367934	0.353767	0.367352	0.386121	0.334282	0.382179	0.368528	0.33582	0.348463	0.361014	0.377858	0.303781	0.349284	0.358127	0.269152	0.357956	0.348542	0.268858	0.268444	0.241918	0.247313	0.279209	0.283383	0.236609	0.24698	0.261085	0.236457	0.257589	0.237943	0.243565	0.248072	0.238582	0.253278	0.238198	0.23757	0.255449	0.244721	0.230927	0.213371
1244.00	0.387285	0.413801	0.442512	0.37134	0.411211	0.423445	0.362798	0.374615	0.378251	0.337237	0.367354	0.353187	0.366765	0.385527	0.33371	0.381583	0.367939	0.335246	0.347878	0.360433	0.377257	0.303211	0.348697	0.357534	0.268593	0.357359	0.347948	0.268298	0.267889	0.241368	0.246758	0.278646	0.282822	0.236061	0.246436	0.260526	0.235908	0.257033	0.237395	0.24301	0.247522	0.238032	0.252713	0.237646	0.237019	0.254885	0.24416	0.230375	0.212818
1244.50	0.386709	0.413216	0.441915	0.370766	0.410627	0.422852	0.362226	0.374044	0.377671	0.336675	0.366779	0.35261	0.366182	0.384938	0.333142	0.380991	0.367353	0.334676	0.347296	0.359856	0.376659	0.302645	0.348113	0.356945	0.268038	0.356766	0.347358	0.267743	0.267339	0.240822	0.246208	0.278086	0.282265	0.235518	0.245896	0.259971	0.235364	0.256481	0.236853	0.242459	0.246977	0.237486	0.252154	0.237099	0.236471	0.254327	0.243605	0.229828	0.21227
1245.00	0.386138	0.412636	0.441322	0.370196	0.410047	0.422263	0.36166	0.373477	0.377095	0.336117	0.366208	0.352037	0.365603	0.384353	0.332576	0.380403	0.366771	0.334109	0.346719	0.359283	0.376065	0.302082	0.347534	0.356361	0.267486	0.356178	0.346773	0.267194	0.266793	0.24028	0.245664	0.27753	0.281712	0.23498	0.24536	0.25942	0.234825	0.255933	0.236315	0.241913	0.246438	0.236945	0.2516	0.236557	0.235928	0.253773	0.243056	0.229286	0.211726
1245.50	0.385571	0.412061	0.440734	0.36963	0.409472	0.421678	0.361097	0.372914	0.376523	0.335563	0.365641	0.35147	0.36503	0.383774	0.332014	0.37982	0.366194	0.333547	0.346146	0.358713	0.375475	0.301525	0.346959	0.35578	0.26694	0.355596	0.346191	0.266649	0.266251	0.239743	0.245125	0.27698	0.281164	0.234448	0.244828	0.258873	0.234291	0.25539	0.235782	0.241372	0.245904	0.236409	0.25105	0.23602	0.235391	0.253225	0.242512	0.22875	0.211187
1246.00	0.38501	0.41149	0.440151	0.369069	0.408902	0.421099	0.360541	0.372356	0.375956	0.335014	0.365079	0.350908	0.364463	0.383199	0.331457	0.379241	0.365621	0.332989	0.345579	0.358149	0.374889	0.300971	0.346389	0.355205	0.266399	0.35502	0.345616	0.266111	0.265715	0.23921	0.244591	0.276435	0.28062	0.233921	0.244301	0.258332	0.233763	0.254852	0.235253	0.240836	0.245376	0.235879	0.250506	0.23549	0.234859	0.252682	0.241974	0.22822	0.210654
1246.50	0.384454	0.410926	0.439574	0.368514	0.408338	0.420527	0.359991	0.371804	0.375395	0.33447	0.364523	0.350353	0.363902	0.38263	0.330904	0.378667	0.365056	0.332437	0.345018	0.357589	0.374311	0.300423	0.345825	0.354636	0.265864	0.354451	0.345047	0.265579	0.265186	0.238685	0.244064	0.275897	0.280082	0.233401	0.243781	0.257797	0.233241	0.25432	0.234731	0.240307	0.244854	0.235355	0.249968	0.234966	0.234334	0.252147	0.241444	0.227696	0.210128
1247.00	0.383904	0.410367	0.439003	0.367966	0.40778	0.41996	0.359447	0.371258	0.374841	0.333933	0.363973	0.349805	0.363347	0.382068	0.330357	0.3781	0.364496	0.331891	0.344464	0.357036	0.373738	0.299882	0.345267	0.354073	0.265336	0.353887	0.344484	0.265053	0.264663	0.238165	0.243543	0.275366	0.279551	0.232887	0.243267	0.257268	0.232725	0.253795	0.234215	0.239784	0.244339	0.234838	0.249437	0.234448	0.233814	0.251617	0.240921	0.227179	0.209608
1247.50	0.383359	0.409815	0.438438	0.367424	0.407227	0.419398	0.35891	0.370718	0.374292	0.333401	0.36343	0.349263	0.362798	0.381511	0.329814	0.377539	0.363943	0.33135	0.343916	0.356489	0.373172	0.299346	0.344715	0.353516	0.264814	0.35333	0.343927	0.264533	0.264145	0.237651	0.243029	0.27484	0.279025	0.232379	0.242759	0.256746	0.232215	0.253275	0.233705	0.239267	0.243829	0.234326	0.248911	0.233937	0.233301	0.251093	0.240403	0.22667	0.209094
1248.00	0.382819	0.40927	0.43788	0.366888	0.406681	0.418843	0.358379	0.370182	0.373749	0.332875	0.362891	0.348728	0.362255	0.380959	0.329276	0.376983	0.363395	0.330814	0.343372	0.355946	0.372613	0.298816	0.344169	0.352964	0.264297	0.35278	0.343377	0.264018	0.263633	0.237143	0.242521	0.274319	0.278505	0.231877	0.242256	0.256228	0.231709	0.252761	0.2332	0.238755	0.243325	0.23382	0.248391	0.233433	0.232795	0.250574	0.239891	0.226167	0.208585
1248.50	0.382284	0.408731	0.437329	0.36636	0.406142	0.418296	0.357854	0.369653	0.373212	0.332355	0.362358	0.3482	0.361716	0.380413	0.328744	0.376432	0.362854	0.330284	0.342834	0.355409	0.372061	0.298292	0.343628	0.352417	0.263785	0.352236	0.342832	0.263508	0.263127	0.236641	0.24202	0.273806	0.27799	0.23138	0.24176	0.255716	0.231209	0.252252	0.232701	0.238248	0.242826	0.233319	0.247877	0.232935	0.232294	0.25006	0.239383	0.225669	0.208082
1249.00	0.381755	0.4082	0.436786	0.365838	0.40561	0.417755	0.357336	0.369129	0.37268	0.331843	0.361831	0.347678	0.361184	0.379872	0.328217	0.375887	0.362319	0.329759	0.342302	0.354878	0.371515	0.297774	0.343092	0.351877	0.26328	0.351697	0.342292	0.263004	0.262628	0.236145	0.241524	0.273299	0.27748	0.230888	0.24127	0.255209	0.230715	0.251749	0.232206	0.237747	0.242333	0.232825	0.247368	0.232442	0.2318	0.249553	0.238882	0.225177	0.207585
1249.50	0.381232	0.407676	0.436249	0.365325	0.405085	0.417222	0.356825	0.368613	0.372156	0.331336	0.361311	0.347163	0.360658	0.379336	0.327695	0.375349	0.361792	0.32924	0.341776	0.354353	0.370975	0.297263	0.342562	0.351343	0.262781	0.351165	0.341758	0.262505	0.262136	0.235656	0.241035	0.272798	0.276977	0.230402	0.240787	0.254708	0.230226	0.251253	0.231717	0.237251	0.241846	0.232338	0.246866	0.231954	0.231313	0.249052	0.238385	0.22469	0.207094
1250.00	0.380717	0.40716	0.435722	0.36482	0.404568	0.416697	0.356322	0.368104	0.371639	0.330838	0.360799	0.346654	0.360139	0.378807	0.327181	0.374818	0.361272	0.328728	0.341258	0.353834	0.370444	0.29676	0.342038	0.350817	0.26229	0.350639	0.341231	0.262012	0.261651	0.235174	0.240551	0.272306	0.276482	0.229922	0.240311	0.254214	0.229745	0.250765	0.231235	0.236764	0.241366	0.231858	0.246371	0.231473	0.230833	0.248559	0.237897	0.224209	0.20661
1250.50	0.38021	0.406652	0.435202	0.364324	0.40406	0.416181	0.355827	0.367602	0.37113	0.330348	0.360294	0.346153	0.359629	0.378286	0.326675	0.374295	0.36076	0.328223	0.340747	0.353323	0.369921	0.296264	0.341521	0.350299	0.261806	0.350119	0.340709	0.261526	0.261174	0.2347	0.240074	0.271821	0.275994	0.229449	0.239843	0.253728	0.229271	0.250285	0.230758	0.236284	0.240892	0.231385	0.245882	0.230999	0.230359	0.248072	0.237415	0.223735	0.206133
1251.00	0.379711	0.406153	0.434691	0.363835	0.40356	0.415673	0.355341	0.367108	0.370629	0.329865	0.359797	0.345658	0.359126	0.377772	0.326177	0.37378	0.360255	0.327727	0.340244	0.35282	0.369404	0.295775	0.341012	0.349788	0.26133	0.349608	0.340195	0.261047	0.260704	0.234232	0.239604	0.271343	0.275514	0.228982	0.239383	0.253249	0.228806	0.249813	0.230289	0.235811	0.240425	0.230919	0.245399	0.230531	0.229892	0.247592	0.236939	0.223268	0.205661
1251.50	0.379221	0.405662	0.434185	0.363354	0.403068	0.415173	0.354863	0.366622	0.370134	0.329391	0.359308	0.345169	0.358631	0.377266	0.325686	0.373273	0.359759	0.327238	0.339747	0.352324	0.368894	0.295292	0.34051	0.349283	0.26086	0.349104	0.339686	0.260574	0.26024	0.23377	0.23914	0.270872	0.27504	0.228522	0.23893	0.252777	0.228348	0.249348	0.229826	0.235344	0.239965	0.230458	0.244924	0.230071	0.229431	0.247118	0.236471	0.222806	0.205196
1252.00	0.37874	0.40518	0.433686	0.362881	0.402584	0.414682	0.354393	0.366144	0.369646	0.328924	0.358827	0.344687	0.358144	0.376768	0.325203	0.372773	0.35927	0.326757	0.339257	0.351837	0.368391	0.294815	0.340017	0.348786	0.260397	0.348608	0.339185	0.260107	0.259783	0.233315	0.238683	0.270407	0.274573	0.228069	0.238484	0.252312	0.227898	0.24889	0.229369	0.234885	0.239511	0.230005	0.244454	0.229617	0.228977	0.246651	0.236008	0.222349	0.204738
1252.50	0.378269	0.404707	0.433194	0.362416	0.402109	0.4142	0.353932	0.365674	0.369166	0.328466	0.358354	0.344213	0.357666	0.376279	0.324729	0.37228	0.35879	0.326283	0.338775	0.351358	0.367894	0.294346	0.339531	0.348296	0.259942	0.348121	0.338691	0.259648	0.259334	0.232868	0.238233	0.26995	0.274114	0.227623	0.238045	0.251854	0.227455	0.24844	0.22892	0.234433	0.239064	0.229558	0.243993	0.229171	0.228529	0.246191	0.235554	0.221899	0.204286
1253.00	0.377807	0.404243	0.43271	0.361958	0.40164	0.413728	0.35348	0.365214	0.368694	0.328017	0.35789	0.343746	0.357197	0.375799	0.324265	0.371796	0.358317	0.325817	0.3383	0.350889	0.367404	0.293885	0.339053	0.347814	0.259495	0.347643	0.338205	0.259197	0.258892	0.232429	0.237791	0.2695	0.273662	0.227185	0.237613	0.251404	0.22702	0.247998	0.228479	0.233988	0.238625	0.229118	0.243539	0.228732	0.228088	0.245738	0.235107	0.221456	0.20384
1253.50	0.377355	0.40379	0.432236	0.361508	0.401179	0.413263	0.353037	0.364761	0.36823	0.327575	0.357436	0.343288	0.356737	0.375328	0.323808	0.37132	0.357852	0.32536	0.337834	0.350428	0.36692	0.293432	0.338583	0.347339	0.259055	0.347174	0.337727	0.258753	0.258458	0.231996	0.237356	0.269058	0.273218	0.226754	0.237189	0.250962	0.226593	0.247564	0.228046	0.233552	0.238194	0.228684	0.243092	0.228302	0.227653	0.245291	0.234667	0.221021	0.203402
1254.00	0.376912	0.403344	0.431771	0.361066	0.400728	0.412805	0.352603	0.364316	0.367776	0.327143	0.35699	0.342839	0.356286	0.374865	0.32336	0.370851	0.357395	0.324911	0.337375	0.349974	0.366443	0.292987	0.33812	0.346873	0.258624	0.346715	0.337257	0.258317	0.25803	0.23157	0.23693	0.268624	0.272781	0.226332	0.236772	0.250528	0.226174	0.247137	0.227621	0.233123	0.237771	0.228257	0.242652	0.227879	0.227225	0.244852	0.234235	0.220593	0.20297
1254.50	0.376478	0.402906	0.431316	0.360632	0.400285	0.412354	0.352176	0.363879	0.367331	0.326721	0.356554	0.342399	0.355844	0.374409	0.32292	0.370392	0.356946	0.324471	0.336924	0.349529	0.365973	0.292549	0.337666	0.346413	0.2582	0.346264	0.336795	0.257889	0.25761	0.231151	0.236512	0.268199	0.27235	0.225917	0.236361	0.2501	0.225762	0.246719	0.227203	0.232701	0.237355	0.227837	0.242219	0.227463	0.226803	0.244419	0.233809	0.220172	0.202545
1255.00	0.376054	0.402476	0.430871	0.360206	0.399854	0.411912	0.351758	0.363452	0.366895	0.326307	0.356128	0.341968	0.35541	0.373963	0.322488	0.369942	0.356505	0.324039	0.336481	0.349092	0.365511	0.29212	0.33722	0.345962	0.257784	0.345823	0.336342	0.257469	0.257196	0.23074	0.236101	0.267781	0.271927	0.225509	0.235958	0.249679	0.225357	0.246309	0.226794	0.232285	0.236945	0.227424	0.241793	0.227054	0.226389	0.243993	0.233389	0.219757	0.202127
1255.50	0.375639	0.402056	0.430436	0.359788	0.399431	0.411477	0.351348	0.363034	0.366469	0.325904	0.35571	0.341547	0.354983	0.373525	0.322064	0.369501	0.356072	0.323616	0.336047	0.348662	0.365057	0.291699	0.336783	0.345519	0.257377	0.345391	0.335896	0.257057	0.256791	0.230337	0.235699	0.267371	0.271511	0.225109	0.235563	0.249265	0.224958	0.245906	0.226392	0.231878	0.236543	0.227018	0.241373	0.226652	0.225981	0.243574	0.232977	0.219349	0.201716
1256.00	0.375234	0.401647	0.430012	0.35938	0.39902	0.411053	0.350948	0.362626	0.366053	0.325509	0.355303	0.341136	0.354566	0.373098	0.321649	0.36907	0.355649	0.323201	0.33562	0.348241	0.364611	0.291286	0.336356	0.345084	0.256978	0.344969	0.335458	0.256653	0.256394	0.229942	0.235305	0.26697	0.271102	0.224717	0.235177	0.24886	0.224568	0.245513	0.225998	0.231478	0.23615	0.22662	0.240961	0.226258	0.225581	0.243163	0.232572	0.218949	0.201312
1256.50	0.374841	0.401249	0.429598	0.358982	0.398619	0.41064	0.350558	0.362229	0.365648	0.325126	0.354906	0.340735	0.354158	0.37268	0.321244	0.36865	0.355237	0.322797	0.335203	0.34783	0.364176	0.290882	0.335939	0.344658	0.256588	0.344556	0.33503	0.256259	0.256007	0.229556	0.23492	0.266579	0.270702	0.224334	0.234799	0.248463	0.224188	0.245128	0.225613	0.231088	0.235765	0.226232	0.240556	0.225874	0.22519	0.242762	0.232175	0.218557	0.200917
1257.00	0.37446	0.400861	0.429195	0.358595	0.398231	0.410239	0.350178	0.361844	0.365255	0.324753	0.354519	0.340344	0.35376	0.372273	0.32085	0.36824	0.354835	0.322403	0.334795	0.347429	0.36375	0.290488	0.335533	0.344243	0.256208	0.344152	0.334612	0.255874	0.255629	0.22918	0.234545	0.266199	0.270312	0.223961	0.234433	0.248076	0.223816	0.244753	0.225237	0.230707	0.23539	0.225853	0.240159	0.225499	0.224808	0.242371	0.231786	0.218173	0.200532
1257.50	0.374091	0.400485	0.428804	0.358221	0.397855	0.409848	0.349809	0.36147	0.364874	0.32439	0.354145	0.339965	0.353373	0.371877	0.320466	0.367841	0.354443	0.32202	0.334398	0.347038	0.363336	0.290104	0.335137	0.343839	0.255839	0.343757	0.334204	0.2555	0.255263	0.228812	0.234179	0.265829	0.26993	0.223598	0.234076	0.247698	0.223454	0.244388	0.22487	0.230335	0.235025	0.225484	0.239772	0.225133	0.224436	0.241988	0.231407	0.217799	0.200155
1258.00	0.373735	0.400121	0.428426	0.357858	0.397492	0.409469	0.349452	0.361108	0.364504	0.324038	0.353782	0.339598	0.352997	0.371493	0.320093	0.367454	0.354064	0.321648	0.334012	0.346657	0.362931	0.28973	0.334752	0.343445	0.25548	0.343373	0.333806	0.255136	0.254908	0.228455	0.233823	0.265469	0.269559	0.223245	0.233731	0.247331	0.223102	0.244034	0.224513	0.229974	0.23467	0.225126	0.239393	0.224778	0.224075	0.241616	0.231037	0.217434	0.199788
1258.50	0.373393	0.39977	0.428062	0.357508	0.397143	0.409103	0.349106	0.360759	0.364148	0.323698	0.353431	0.339243	0.352632	0.371121	0.319732	0.367079	0.353696	0.321288	0.333636	0.346288	0.362538	0.289367	0.334379	0.343064	0.255132	0.342999	0.333419	0.254782	0.254565	0.228108	0.233478	0.26512	0.269199	0.222903	0.233398	0.246974	0.222761	0.24369	0.224167	0.229623	0.234326	0.224778	0.239024	0.224434	0.223724	0.241254	0.230676	0.21708	0.199431
1259.00	0.373065	0.399432	0.427711	0.357172	0.396805	0.40875	0.348773	0.360424	0.363804	0.32337	0.353092	0.338899	0.35228	0.37076	0.319384	0.366715	0.353339	0.320939	0.333272	0.345932	0.362156	0.289015	0.334018	0.342694	0.254796	0.342636	0.333043	0.254441	0.254233	0.227772	0.233144	0.264781	0.268849	0.222573	0.233076	0.246629	0.22243	0.243357	0.223831	0.229282	0.233993	0.224441	0.238666	0.224101	0.223384	0.240903	0.230327	0.216735	0.199085
1259.50	0.372752	0.399108	0.427374	0.35685	0.39648	0.408411	0.348454	0.360102	0.363474	0.323053	0.352766	0.338568	0.35194	0.370412	0.319048	0.366365	0.352996	0.320603	0.332919	0.345587	0.361786	0.288675	0.333668	0.342336	0.254472	0.342284	0.332679	0.25411	0.253914	0.227447	0.23282	0.264453	0.268512	0.222254	0.232767	0.246296	0.222111	0.243036	0.223507	0.228953	0.233672	0.224116	0.238319	0.223779	0.223056	0.240562	0.229988	0.216402	0.198748
1260.00	0.372454	0.398798	0.427052	0.356541	0.396168	0.408085	0.348148	0.359795	0.363156	0.322749	0.352453	0.338249	0.351613	0.370076	0.318726	0.366027	0.352665	0.32028	0.33258	0.345256	0.361428	0.288347	0.33333	0.341992	0.25416	0.341944	0.332327	0.253793	0.253607	0.227134	0.232508	0.264137	0.268187	0.221948	0.232471	0.245974	0.221804	0.242726	0.223195	0.228635	0.233363	0.223802	0.237983	0.223469	0.222739	0.240233	0.229661	0.216081	0.198421
1260.50	0.372172	0.398502	0.426746	0.356248	0.395871	0.407772	0.347856	0.359503	0.362852	0.322458	0.352154	0.337944	0.3513	0.369755	0.318417	0.365703	0.352349	0.319971	0.332254	0.344939	0.361083	0.288033	0.333006	0.341661	0.253862	0.341616	0.331988	0.253488	0.253314	0.226833	0.232208	0.263833	0.267875	0.221654	0.232188	0.245664	0.221508	0.242429	0.222896	0.228329	0.233068	0.223501	0.237659	0.223171	0.222434	0.239915	0.229346	0.215772	0.198106
1261.00	0.371906	0.398222	0.426457	0.355971	0.395587	0.407474	0.34758	0.359227	0.362563	0.322182	0.351869	0.337653	0.351002	0.369448	0.318123	0.365394	0.352046	0.319677	0.331942	0.344637	0.360753	0.287732	0.332695	0.341344	0.253578	0.341303	0.331663	0.253196	0.253035	0.226546	0.231921	0.263542	0.267577	0.221374	0.231919	0.245368	0.221224	0.242145	0.22261	0.228035	0.232786	0.223212	0.237348	0.222887	0.222141	0.239609	0.229044	0.215476	0.197803
1261.50	0.371655	0.397958	0.426183	0.355709	0.395318	0.407191	0.347318	0.358967	0.362288	0.321921	0.351599	0.337376	0.350718	0.369156	0.317843	0.365099	0.351758	0.319396	0.331645	0.344348	0.360437	0.287445	0.332398	0.34104	0.253308	0.341003	0.331351	0.252918	0.252769	0.226272	0.231647	0.263264	0.267293	0.221106	0.231663	0.245085	0.220953	0.241874	0.222336	0.227755	0.232518	0.222937	0.23705	0.222615	0.22186	0.239315	0.228754	0.215193	0.197511
1262.00	0.371419	0.39771	0.425925	0.355461	0.395064	0.406923	0.347072	0.358722	0.362027	0.321674	0.351344	0.337114	0.350448	0.368877	0.317577	0.364819	0.351485	0.31913	0.331362	0.344074	0.360135	0.287171	0.332114	0.340751	0.253052	0.340717	0.331053	0.252653	0.252517	0.226012	0.231386	0.263	0.267022	0.220851	0.231421	0.244814	0.220694	0.241615	0.222076	0.227486	0.232264	0.222673	0.236764	0.222355	0.221592	0.239033	0.228477	0.214922	0.19723
1262.50	0.371197	0.397477	0.425682	0.35523	0.394825	0.406671	0.34684	0.358493	0.361781	0.321442	0.351103	0.336866	0.350192	0.368613	0.317325	0.364553	0.351225	0.318878	0.331093	0.343814	0.359847	0.28691	0.331843	0.340474	0.252809	0.340445	0.330768	0.252401	0.252278	0.225765	0.231137	0.262748	0.266766	0.220609	0.231192	0.244554	0.220447	0.24137	0.221828	0.227229	0.232022	0.222422	0.236489	0.222107	0.221336	0.238763	0.228213	0.214665	0.196961
1263.00	0.37099	0.39726	0.425455	0.355013	0.394601	0.406433	0.346624	0.35828	0.36155	0.321226	0.350876	0.336634	0.349951	0.368364	0.317086	0.364301	0.350981	0.31864	0.330838	0.343568	0.359574	0.286664	0.331586	0.34021	0.252581	0.340188	0.330496	0.252162	0.252052	0.225532	0.230902	0.26251	0.266523	0.220381	0.230976	0.244308	0.220212	0.241137	0.221592	0.226984	0.231794	0.222184	0.236227	0.221872	0.221091	0.238505	0.227962	0.214419	0.196703
1263.50	0.370798	0.397062	0.425243	0.354814	0.394394	0.406211	0.346425	0.358084	0.361333	0.321025	0.350665	0.336418	0.349725	0.36813	0.316863	0.364064	0.350751	0.318417	0.330598	0.343338	0.359317	0.286433	0.331343	0.33996	0.252365	0.339946	0.330238	0.251937	0.25184	0.225314	0.23068	0.262287	0.266295	0.220165	0.230773	0.244076	0.219992	0.240919	0.221371	0.226751	0.231579	0.221959	0.235978	0.221651	0.22086	0.23826	0.227725	0.214186	0.196458
1264.00	0.370623	0.396882	0.425048	0.354631	0.394206	0.406006	0.346242	0.357904	0.361134	0.320842	0.350471	0.33622	0.349514	0.367913	0.316656	0.363843	0.350537	0.31821	0.330374	0.343123	0.359076	0.286218	0.331116	0.339725	0.252165	0.339719	0.329996	0.251726	0.251642	0.225111	0.230473	0.26208	0.266082	0.219965	0.230586	0.243857	0.219786	0.240714	0.221163	0.226532	0.231379	0.221749	0.235744	0.221443	0.220644	0.238029	0.227502	0.213966	0.196226
1264.50	0.370464	0.396722	0.424869	0.354465	0.394036	0.405816	0.346077	0.357741	0.360952	0.320675	0.350294	0.336039	0.349319	0.367713	0.316464	0.363638	0.350338	0.318019	0.330166	0.342924	0.358851	0.286017	0.330904	0.339505	0.251978	0.339508	0.329769	0.251529	0.251459	0.224924	0.230282	0.261888	0.265882	0.219778	0.230414	0.243653	0.219595	0.240524	0.22097	0.226327	0.231193	0.221552	0.235523	0.22125	0.220442	0.237812	0.227293	0.213761	0.196007
1265.00	0.370323	0.39658	0.42471	0.354317	0.393886	0.405646	0.34593	0.357595	0.360787	0.320525	0.350133	0.335877	0.349141	0.36753	0.316288	0.363448	0.350156	0.317844	0.329973	0.342741	0.358641	0.285833	0.330708	0.339301	0.251806	0.339312	0.329558	0.251348	0.251291	0.224752	0.230106	0.261711	0.265697	0.219606	0.230257	0.243463	0.219419	0.240349	0.220791	0.226136	0.231021	0.22137	0.235317	0.221072	0.220253	0.237609	0.227099	0.21357	0.195801
1265.50	0.3702	0.396456	0.424569	0.354187	0.393753	0.405495	0.345801	0.357466	0.360641	0.320392	0.34999	0.335733	0.34898	0.367363	0.316129	0.363274	0.34999	0.317687	0.329796	0.342575	0.358447	0.285664	0.330529	0.339113	0.25165	0.339133	0.329363	0.251183	0.25114	0.224594	0.229945	0.26155	0.265526	0.219448	0.230116	0.243288	0.219259	0.240189	0.220628	0.225959	0.230863	0.221203	0.235125	0.220908	0.22008	0.237422	0.226919	0.213394	0.195608
1266.00	0.370095	0.396352	0.424447	0.354076	0.393637	0.405363	0.34569	0.357354	0.360513	0.320276	0.349863	0.335607	0.348836	0.367214	0.315987	0.363116	0.349842	0.317546	0.329635	0.342425	0.358269	0.285511	0.330366	0.33894	0.251509	0.338971	0.329183	0.251034	0.251003	0.224451	0.2298	0.261405	0.265371	0.219306	0.229991	0.243129	0.219115	0.240044	0.22048	0.225797	0.23072	0.221051	0.234947	0.220761	0.219923	0.237249	0.226754	0.213232	0.195428
1266.50	0.370008	0.396266	0.424345	0.353983	0.39354	0.40525	0.345597	0.35726	0.360403	0.320177	0.349755	0.335498	0.348709	0.367083	0.315864	0.362976	0.34971	0.317422	0.329491	0.342292	0.358106	0.285374	0.330221	0.338784	0.251383	0.338825	0.329019	0.250899	0.250883	0.224323	0.229671	0.261276	0.265232	0.21918	0.229882	0.242986	0.218987	0.239915	0.220348	0.22565	0.230591	0.220915	0.234784	0.220629	0.219781	0.237093	0.226603	0.213087	0.195261
1267.00	0.36994	0.396199	0.424261	0.353909	0.393462	0.405156	0.345521	0.357185	0.360313	0.320095	0.349664	0.335406	0.3486	0.366969	0.315758	0.362852	0.349596	0.317315	0.329364	0.342175	0.357961	0.285253	0.330092	0.338645	0.251273	0.338697	0.328873	0.25078	0.250779	0.224212	0.229557	0.261163	0.265108	0.21907	0.229789	0.242858	0.218875	0.239802	0.220232	0.225519	0.230478	0.220795	0.234635	0.220513	0.219655	0.236952	0.226466	0.212956	0.195108
1267.50	0.369892	0.39615	0.424195	0.353854	0.393403	0.405081	0.345462	0.357128	0.360241	0.320029	0.349592	0.335332	0.34851	0.366872	0.315672	0.362745	0.3495	0.317225	0.329254	0.342075	0.357832	0.285148	0.32998	0.338523	0.251179	0.338585	0.328743	0.250675	0.250692	0.224116	0.229459	0.261068	0.265	0.218975	0.229714	0.242746	0.218778	0.239705	0.220132	0.225404	0.230381	0.22069	0.234501	0.220414	0.219544	0.236827	0.226344	0.212842	0.194968
1268.00	0.369864	0.396121	0.424149	0.353818	0.393362	0.405028	0.34542	0.357089	0.360188	0.319981	0.349538	0.335274	0.348438	0.366792	0.315604	0.362656	0.349423	0.317152	0.329161	0.341993	0.357719	0.285061	0.329886	0.338419	0.251102	0.33849	0.32863	0.250586	0.250622	0.224036	0.229377	0.260989	0.264908	0.218896	0.229654	0.242651	0.218697	0.239625	0.22005	0.225304	0.230299	0.220601	0.234381	0.22033	0.21945	0.236717	0.226236	0.212744	0.194844
1268.50	0.369856	0.396111	0.424123	0.353801	0.393342	0.404995	0.345398	0.35707	0.360155	0.319952	0.349504	0.335236	0.348386	0.36673	0.315556	0.362584	0.349365	0.317098	0.329087	0.341928	0.357623	0.284991	0.329809	0.338334	0.251043	0.338413	0.328536	0.250513	0.25057	0.223973	0.229312	0.260929	0.264832	0.218834	0.229611	0.242574	0.218633	0.239562	0.219984	0.225222	0.230234	0.220528	0.234277	0.220264	0.219372	0.236625	0.226145	0.212664	0.194735
1269.00	0.36987	0.396122	0.424119	0.353804	0.393342	0.404983	0.345396	0.357072	0.360141	0.319942	0.349489	0.335218	0.348354	0.366688	0.315527	0.362532	0.349326	0.317062	0.329031	0.341882	0.357546	0.284941	0.329752	0.338268	0.251002	0.338354	0.32846	0.250458	0.250537	0.223929	0.229264	0.260887	0.264775	0.218788	0.229585	0.242515	0.218586	0.239518	0.219935	0.225157	0.230187	0.220472	0.234191	0.220215	0.219311	0.236549	0.226072	0.212603	0.194641
1269.50	0.369904	0.396153	0.424137	0.353826	0.393363	0.404991	0.345414	0.357094	0.360149	0.319952	0.349494	0.335219	0.348341	0.366665	0.315519	0.362499	0.349309	0.317045	0.328994	0.341855	0.357487	0.284908	0.329712	0.338222	0.250979	0.338314	0.328402	0.250421	0.250522	0.223903	0.229233	0.260862	0.264736	0.21876	0.229577	0.242472	0.218557	0.239492	0.219903	0.225109	0.230157	0.220434	0.234121	0.220183	0.219268	0.236491	0.226015	0.212558	0.194563
1270.00	0.36996	0.396205	0.424178	0.353869	0.393404	0.40502	0.345452	0.357135	0.360177	0.319983	0.349519	0.33524	0.348348	0.366663	0.31553	0.362487	0.349312	0.317049	0.328977	0.341847	0.357448	0.284894	0.329692	0.338195	0.250975	0.338292	0.328364	0.250401	0.250525	0.223896	0.229219	0.260855	0.264716	0.21875	0.229588	0.242447	0.218544	0.239485	0.219888	0.225079	0.230146	0.220412	0.234068	0.220169	0.219241	0.23645	0.225976	0.212531	0.194501
1270.50	0.370038	0.396278	0.424242	0.353934	0.393466	0.405069	0.345511	0.357198	0.360226	0.320035	0.349564	0.335283	0.348375	0.366681	0.315561	0.362494	0.349336	0.317073	0.32898	0.341859	0.357427	0.284899	0.329691	0.338186	0.25099	0.338291	0.328344	0.250401	0.250548	0.223907	0.229223	0.260866	0.264714	0.218756	0.229618	0.24244	0.218549	0.239496	0.219891	0.225067	0.230154	0.220408	0.234033	0.220174	0.219233	0.236427	0.225955	0.212521	0.194456
1271.00	0.37014	0.396373	0.42433	0.35402	0.393552	0.40514	0.345592	0.357283	0.360298	0.32011	0.349631	0.335348	0.348424	0.36672	0.315613	0.362522	0.34938	0.317118	0.329004	0.341892	0.357427	0.284924	0.329711	0.338198	0.251025	0.33831	0.328344	0.25042	0.250592	0.223939	0.229247	0.260897	0.264732	0.218782	0.229667	0.242453	0.218574	0.239527	0.219914	0.225073	0.230181	0.220424	0.234016	0.220198	0.219243	0.236422	0.225954	0.212529	0.194428
1271.50	0.370264	0.396493	0.42444	0.354129	0.393662	0.405233	0.345696	0.35739	0.360392	0.320208	0.34972	0.335435	0.348494	0.366783	0.315686	0.362571	0.349445	0.317185	0.329049	0.341947	0.357449	0.284968	0.329753	0.338229	0.25108	0.33835	0.328364	0.250461	0.250657	0.223991	0.22929	0.260948	0.264769	0.218827	0.229737	0.242486	0.218618	0.239578	0.219956	0.225098	0.230228	0.220459	0.234018	0.220243	0.219273	0.236436	0.225973	0.212556	0.194419
1272.00	0.370413	0.396637	0.424572	0.354261	0.393796	0.405348	0.345823	0.35752	0.360509	0.32033	0.349831	0.335545	0.348586	0.366867	0.315781	0.362641	0.349532	0.317274	0.329116	0.342023	0.357492	0.285034	0.329815	0.338282	0.251157	0.338412	0.328406	0.250522	0.250743	0.224065	0.229354	0.261019	0.264828	0.218892	0.229828	0.242538	0.218681	0.239648	0.220017	0.225143	0.230295	0.220513	0.234038	0.220306	0.219322	0.236469	0.226011	0.212602	0.194428
1272.50	0.370586	0.396805	0.424727	0.354416	0.393954	0.405484	0.345974	0.357673	0.360649	0.320476	0.349965	0.335679	0.3487	0.366974	0.315897	0.362732	0.34964	0.317386	0.329204	0.342122	0.357558	0.28512	0.329898	0.338355	0.251254	0.338495	0.328469	0.250604	0.25085	0.224159	0.229436	0.26111	0.264908	0.218976	0.229939	0.24261	0.218764	0.239739	0.220098	0.225207	0.230382	0.220588	0.234078	0.22039	0.219391	0.236522	0.226069	0.212665	0.194456
1273.00	0.370784	0.396998	0.424905	0.354595	0.394136	0.405644	0.346148	0.35785	0.360812	0.320645	0.350123	0.335837	0.348838	0.367104	0.316036	0.362846	0.34977	0.317521	0.329315	0.342244	0.357647	0.285227	0.330002	0.338449	0.251372	0.338601	0.328553	0.250707	0.250979	0.224274	0.22954	0.261223	0.265009	0.219082	0.230073	0.242702	0.218868	0.239852	0.220201	0.225292	0.23049	0.220684	0.234137	0.220494	0.21948	0.236595	0.226147	0.212748	0.194502
1273.50	0.371007	0.397215	0.425108	0.354797	0.394343	0.405829	0.346346	0.358051	0.361	0.320838	0.350305	0.336019	0.349	0.367257	0.316197	0.362981	0.349923	0.31768	0.329448	0.342389	0.357758	0.285356	0.330129	0.338566	0.251513	0.33873	0.32866	0.250832	0.251131	0.224411	0.229665	0.261357	0.265131	0.219208	0.230229	0.242816	0.218993	0.239985	0.220324	0.225397	0.230619	0.2208	0.234217	0.22062	0.219589	0.236688	0.226245	0.212851	0.194568
1274.00	0.371254	0.397456	0.425335	0.355024	0.394573	0.406038	0.346569	0.358277	0.361212	0.321054	0.350511	0.336225	0.349184	0.367432	0.31638	0.363138	0.350098	0.317862	0.329603	0.342558	0.357893	0.285506	0.330277	0.338705	0.251676	0.33888	0.328788	0.25098	0.251304	0.224569	0.229812	0.261512	0.265275	0.219356	0.230408	0.24295	0.219138	0.240139	0.220468	0.225522	0.230769	0.220938	0.234316	0.220766	0.21972	0.236802	0.226363	0.212974	0.194653
1274.50	0.371526	0.397722	0.425587	0.355275	0.394828	0.406271	0.346817	0.358529	0.361449	0.321294	0.350742	0.336457	0.349393	0.367632	0.316586	0.363319	0.350297	0.318067	0.329781	0.342751	0.358052	0.285679	0.330448	0.338867	0.251861	0.339054	0.32894	0.25115	0.2515	0.22475	0.229981	0.261691	0.265441	0.219526	0.230611	0.243107	0.219304	0.240316	0.220635	0.22567	0.230941	0.221097	0.234437	0.220934	0.219871	0.236937	0.226503	0.213117	0.194758
1275.00	0.371823	0.398011	0.425865	0.35555	0.395107	0.40653	0.347089	0.358805	0.361711	0.321558	0.350998	0.336713	0.349627	0.367854	0.316816	0.363524	0.350519	0.318296	0.32998	0.342966	0.358233	0.285874	0.330643	0.339053	0.252069	0.339251	0.329114	0.251342	0.251719	0.224953	0.230172	0.261891	0.265631	0.219718	0.230836	0.243285	0.219492	0.240515	0.220824	0.22584	0.231135	0.221277	0.234578	0.221123	0.220045	0.237094	0.226663	0.213282	0.194884
1275.50	0.372147	0.398326	0.42617	0.355851	0.39541	0.406817	0.347386	0.359106	0.361997	0.321847	0.351281	0.336995	0.349885	0.3681	0.31707	0.363752	0.350766	0.318549	0.330203	0.343206	0.358439	0.286093	0.330861	0.339262	0.252299	0.339472	0.329313	0.251558	0.25196	0.225179	0.230386	0.262115	0.265844	0.219933	0.231086	0.243486	0.219702	0.240736	0.221035	0.226033	0.231353	0.22148	0.234743	0.221335	0.220241	0.237273	0.226846	0.21347	0.195031
1276.00	0.372497	0.398668	0.426501	0.356177	0.39574	0.40713	0.347708	0.359434	0.36231	0.32216	0.35159	0.337304	0.350169	0.368371	0.317348	0.364005	0.351039	0.318827	0.330449	0.343469	0.358668	0.286335	0.331104	0.339496	0.252553	0.339716	0.329535	0.251797	0.252226	0.225428	0.230624	0.262362	0.266081	0.220171	0.23136	0.243711	0.219935	0.240981	0.22127	0.22625	0.231595	0.221706	0.234929	0.221569	0.22046	0.237475	0.227051	0.21368	0.1952
1276.50	0.372873	0.399037	0.426861	0.35653	0.396097	0.407471	0.348056	0.359788	0.36265	0.322499	0.351925	0.337638	0.350477	0.368668	0.317652	0.364283	0.351338	0.31913	0.330719	0.343757	0.358922	0.286602	0.331372	0.339756	0.252831	0.339986	0.329782	0.252061	0.252515	0.225702	0.230885	0.262635	0.266342	0.220434	0.231659	0.24396	0.220191	0.24125	0.221529	0.22649	0.23186	0.221955	0.23514	0.221827	0.220704	0.237701	0.22728	0.213915	0.195392
1277.00	0.373276	0.399433	0.427247	0.356909	0.396481	0.407839	0.348429	0.360169	0.363016	0.322864	0.352288	0.338	0.350811	0.36899	0.317983	0.364587	0.351663	0.319458	0.331014	0.34407	0.359201	0.286894	0.331666	0.340041	0.253133	0.340281	0.330055	0.252349	0.25283	0.226	0.23117	0.262933	0.266626	0.220722	0.231984	0.244232	0.220472	0.241544	0.221812	0.226755	0.232151	0.222228	0.235374	0.222109	0.220971	0.237952	0.227533	0.214174	0.195606
1277.50	0.373707	0.399856	0.427661	0.357316	0.396892	0.408237	0.348829	0.360577	0.363409	0.323255	0.352677	0.338387	0.351172	0.369339	0.318339	0.364918	0.352014	0.319812	0.331334	0.344408	0.359505	0.287211	0.331987	0.340352	0.253459	0.340602	0.330353	0.252662	0.253169	0.226323	0.231481	0.263255	0.266936	0.221035	0.232333	0.24453	0.220777	0.241863	0.22212	0.227045	0.232466	0.222525	0.235633	0.222415	0.221263	0.238226	0.22781	0.214457	0.195844
1278.00	0.374165	0.400306	0.428102	0.35775	0.39733	0.408665	0.349255	0.361012	0.363829	0.323673	0.353094	0.338801	0.351558	0.369715	0.318722	0.365275	0.352392	0.320192	0.331679	0.344771	0.359835	0.287554	0.332334	0.34069	0.253811	0.340949	0.330676	0.253	0.253533	0.226672	0.231816	0.263604	0.267271	0.221372	0.232707	0.244853	0.221108	0.242207	0.222453	0.22736	0.232807	0.222847	0.235917	0.222747	0.221579	0.238524	0.228111	0.214766	0.196105
1278.50	0.374651	0.400786	0.42857	0.358212	0.397797	0.409121	0.349708	0.361475	0.364277	0.324118	0.353539	0.339241	0.351972	0.370119	0.319132	0.36566	0.352798	0.320598	0.332051	0.345161	0.360191	0.287924	0.332708	0.341054	0.254187	0.341322	0.331025	0.253363	0.253924	0.227045	0.232176	0.263978	0.267631	0.221735	0.233108	0.245201	0.221464	0.242577	0.222811	0.227699	0.233173	0.223194	0.236226	0.223104	0.221921	0.238848	0.228438	0.215099	0.19639
1279.00	0.375165	0.401295	0.429068	0.358703	0.398294	0.409604	0.350189	0.361967	0.364752	0.324591	0.354012	0.339708	0.352412	0.37055	0.31957	0.366072	0.353231	0.32103	0.33245	0.345577	0.360574	0.288322	0.333109	0.341445	0.25459	0.341722	0.331401	0.253752	0.254341	0.227446	0.232563	0.264378	0.268017	0.222125	0.233534	0.245575	0.221846	0.242974	0.223195	0.228064	0.233564	0.223567	0.23656	0.223487	0.222287	0.239198	0.228791	0.215458	0.196699
1279.50	0.375709	0.401834	0.429596	0.359222	0.398819	0.410114	0.350697	0.362487	0.365255	0.325092	0.354511	0.340203	0.35288	0.37101	0.320035	0.366512	0.353692	0.321491	0.332875	0.346021	0.360985	0.288747	0.333538	0.341863	0.255018	0.342149	0.331805	0.254166	0.254785	0.227872	0.232976	0.264805	0.268428	0.22254	0.233986	0.245976	0.222254	0.243396	0.223605	0.228454	0.233983	0.223967	0.236919	0.223896	0.22268	0.239573	0.229169	0.215842	0.197033
1280.00	0.37628	0.402401	0.430152	0.35977	0.399374	0.41065	0.351234	0.363036	0.365786	0.325621	0.355038	0.340724	0.353375	0.371498	0.320527	0.366979	0.354181	0.321978	0.333328	0.346492	0.361424	0.289199	0.333994	0.342309	0.255474	0.342603	0.332235	0.254607	0.255256	0.228326	0.233416	0.265258	0.268865	0.222981	0.234466	0.246403	0.222689	0.243846	0.224041	0.228868	0.234426	0.224393	0.237303	0.224331	0.223098	0.239974	0.229574	0.216253	0.197391
1280.50	0.376881	0.402997	0.430737	0.360347	0.399957	0.411214	0.351799	0.363613	0.366345	0.326178	0.355592	0.341273	0.353897	0.372014	0.321047	0.367473	0.354697	0.322491	0.333807	0.34699	0.36189	0.289679	0.334478	0.342781	0.255956	0.343083	0.332692	0.255073	0.255753	0.228805	0.233881	0.265737	0.269329	0.223449	0.234972	0.246856	0.223149	0.244321	0.224502	0.229307	0.234895	0.224845	0.237713	0.224792	0.223541	0.240402	0.230004	0.216688	0.197773
1281.00	0.37751	0.403623	0.43135	0.360952	0.400568	0.411807	0.352393	0.364219	0.366931	0.326763	0.356174	0.341849	0.354448	0.372557	0.321595	0.367996	0.355241	0.323032	0.334313	0.347516	0.362384	0.290186	0.334989	0.343281	0.256466	0.34359	0.333176	0.255567	0.256277	0.229313	0.234373	0.266242	0.269819	0.223943	0.235504	0.247336	0.223636	0.244823	0.224989	0.229772	0.235391	0.225324	0.238148	0.225279	0.224011	0.240855	0.230461	0.217149	0.19818
1281.50	0.37817	0.404278	0.431995	0.361587	0.401208	0.412428	0.353016	0.364855	0.367546	0.327377	0.356783	0.342454	0.355027	0.37313	0.32217	0.368546	0.355814	0.3236	0.334847	0.348071	0.362906	0.290722	0.335528	0.343808	0.257003	0.344125	0.333689	0.256088	0.256829	0.229849	0.234892	0.266774	0.270336	0.224464	0.236064	0.247842	0.22415	0.245352	0.225503	0.230262	0.235913	0.22583	0.238609	0.225793	0.224507	0.241336	0.230944	0.217636	0.198613
1282.00	0.37886	0.404964	0.43267	0.362251	0.401876	0.413078	0.353669	0.365519	0.36819	0.328019	0.35742	0.343088	0.355635	0.373731	0.322774	0.369125	0.356416	0.324196	0.33541	0.348654	0.363458	0.291285	0.336095	0.344363	0.257568	0.344687	0.334228	0.256636	0.257408	0.230412	0.235439	0.267333	0.270881	0.225013	0.236652	0.248376	0.22469	0.245908	0.226044	0.230778	0.236462	0.226363	0.239096	0.226335	0.225031	0.241843	0.231455	0.218149	0.199071
1282.50	0.379579	0.405681	0.433376	0.362946	0.402575	0.413755	0.354352	0.366212	0.368864	0.32869	0.358086	0.343751	0.356271	0.374361	0.323407	0.369733	0.357047	0.32482	0.336002	0.349266	0.364038	0.291876	0.33669	0.344947	0.258161	0.345278	0.334797	0.257213	0.258015	0.231004	0.236013	0.26792	0.271455	0.225589	0.237269	0.248937	0.225257	0.246492	0.226613	0.231322	0.237039	0.226924	0.23961	0.226904	0.225582	0.242379	0.231993	0.218688	0.199556
1283.00	0.380328	0.406427	0.434112	0.36367	0.403304	0.414462	0.355065	0.366935	0.369567	0.329391	0.358781	0.344444	0.356937	0.375021	0.324069	0.37037	0.357708	0.325473	0.336621	0.349908	0.364646	0.292496	0.337313	0.345559	0.258783	0.345896	0.335393	0.257818	0.258649	0.231625	0.236615	0.268535	0.272057	0.226193	0.237913	0.249525	0.225851	0.247103	0.227209	0.231893	0.237643	0.227511	0.240152	0.2275	0.226161	0.242941	0.232557	0.219255	0.200068
1283.50	0.381108	0.407203	0.434877	0.364425	0.404062	0.415199	0.355807	0.367686	0.370301	0.33012	0.359504	0.345167	0.357632	0.375709	0.324761	0.371036	0.358397	0.326155	0.33727	0.350578	0.365282	0.293143	0.337965	0.346199	0.259433	0.346544	0.336018	0.258451	0.259312	0.232275	0.237244	0.26918	0.272687	0.226825	0.238586	0.250141	0.226473	0.247742	0.227833	0.232491	0.238274	0.228126	0.240721	0.228124	0.226767	0.243531	0.233149	0.219849	0.200606
1284.00	0.381917	0.408009	0.435672	0.36521	0.40485	0.415966	0.35658	0.368468	0.371064	0.330879	0.360257	0.34592	0.358357	0.376427	0.325481	0.37173	0.359117	0.326866	0.337949	0.351277	0.365947	0.293819	0.338644	0.346869	0.260112	0.347221	0.336672	0.259113	0.260001	0.232953	0.237902	0.269853	0.273346	0.227484	0.239287	0.250784	0.227121	0.248408	0.228486	0.233116	0.238933	0.228769	0.241317	0.228776	0.227401	0.244149	0.233769	0.22047	0.201171
1284.50	0.382757	0.408846	0.436498	0.366026	0.40567	0.416764	0.357383	0.36928	0.371859	0.331668	0.36104	0.346703	0.359111	0.377176	0.326231	0.372455	0.359866	0.327607	0.338657	0.352006	0.366641	0.294524	0.339353	0.347567	0.260821	0.347928	0.337354	0.259804	0.26072	0.23366	0.238588	0.270556	0.274035	0.22817	0.240017	0.251456	0.227799	0.249103	0.229169	0.233771	0.239621	0.22944	0.241942	0.229456	0.228063	0.244794	0.234416	0.22112	0.201763
1285.00	0.383628	0.409715	0.437354	0.366873	0.406521	0.417594	0.358217	0.370122	0.372686	0.332488	0.361853	0.347516	0.359896	0.377954	0.327011	0.373209	0.360646	0.32838	0.339397	0.352764	0.367365	0.295259	0.340091	0.348295	0.261559	0.348665	0.338066	0.260524	0.261466	0.234398	0.239303	0.271288	0.274753	0.228885	0.240777	0.252156	0.228504	0.249826	0.229882	0.234453	0.240338	0.230139	0.242595	0.230165	0.228754	0.245467	0.235091	0.221799	0.202384
1285.50	0.384529	0.410615	0.438242	0.36775	0.407403	0.418455	0.359081	0.370996	0.373544	0.333338	0.362697	0.34836	0.360712	0.378762	0.327821	0.373993	0.361457	0.329182	0.340167	0.353554	0.368117	0.296022	0.340858	0.349052	0.262326	0.349433	0.338807	0.261272	0.262242	0.235164	0.240047	0.272051	0.275501	0.229628	0.241566	0.252885	0.229239	0.250579	0.230624	0.235164	0.241084	0.230868	0.243276	0.230902	0.229474	0.246168	0.235794	0.222507	0.203032
1286.00	0.385462	0.411546	0.43916	0.368658	0.408316	0.419346	0.359976	0.371901	0.374434	0.334218	0.36357	0.349234	0.361557	0.379601	0.328661	0.374808	0.362298	0.330016	0.340967	0.354373	0.3689	0.296816	0.341655	0.349839	0.263123	0.350231	0.339577	0.26205	0.263046	0.235959	0.240819	0.272843	0.276277	0.230399	0.242385	0.253643	0.230002	0.251361	0.231397	0.235904	0.241859	0.231625	0.243986	0.231669	0.230222	0.246897	0.236526	0.223244	0.203708
1286.50	0.386428	0.412511	0.44011	0.369597	0.409259	0.42027	0.360903	0.372839	0.375355	0.33513	0.364476	0.35014	0.362434	0.380472	0.329531	0.375652	0.363171	0.330882	0.341798	0.355222	0.369712	0.297639	0.342482	0.350656	0.26395	0.35106	0.340377	0.262857	0.26388	0.236784	0.241622	0.273666	0.277084	0.231199	0.243234	0.25443	0.230795	0.252173	0.2322	0.236672	0.242664	0.232412	0.244725	0.232464	0.230999	0.247654	0.237286	0.224011	0.204412
1287.00	0.387427	0.413508	0.441093	0.370568	0.410237	0.421227	0.361863	0.373809	0.37631	0.336074	0.365412	0.351077	0.363343	0.381373	0.330434	0.376528	0.364075	0.331779	0.342661	0.356103	0.370556	0.298494	0.34334	0.351503	0.264808	0.351921	0.341207	0.263693	0.264745	0.23764	0.242454	0.274519	0.277921	0.232027	0.244115	0.255248	0.231617	0.253016	0.233034	0.237471	0.243499	0.233229	0.245494	0.23329	0.231806	0.248441	0.238075	0.224808	0.205146
1287.50	0.388459	0.414539	0.442109	0.371571	0.411247	0.422216	0.362855	0.374812	0.377297	0.337048	0.36638	0.352047	0.364283	0.382307	0.331367	0.377436	0.36501	0.332708	0.343555	0.357015	0.371431	0.299378	0.344229	0.352382	0.265695	0.352812	0.342068	0.26456	0.265641	0.238525	0.243317	0.275403	0.278788	0.232886	0.245027	0.256096	0.23247	0.253888	0.233898	0.2383	0.244364	0.234076	0.246292	0.234145	0.232644	0.249258	0.238894	0.225635	0.205908
1288.00	0.389526	0.415605	0.44316	0.372608	0.412291	0.423241	0.363882	0.37585	0.378318	0.338056	0.367382	0.353051	0.365256	0.383273	0.332334	0.378376	0.365978	0.333671	0.344482	0.357959	0.372339	0.300295	0.34515	0.353293	0.266614	0.353737	0.34296	0.265458	0.26657	0.239443	0.244211	0.276319	0.279686	0.233776	0.245971	0.256975	0.233353	0.254794	0.234794	0.23916	0.24526	0.234954	0.247122	0.235032	0.233512	0.250106	0.239744	0.226494	0.206701
1288.50	0.390628	0.416705	0.444245	0.373679	0.413371	0.4243	0.364942	0.376922	0.379373	0.339097	0.368418	0.354088	0.366264	0.384273	0.333334	0.379349	0.366978	0.334669	0.345441	0.358937	0.373281	0.301245	0.346103	0.354237	0.267565	0.354693	0.343886	0.266389	0.267531	0.240394	0.245137	0.277268	0.280615	0.234698	0.246949	0.257885	0.234269	0.255732	0.235721	0.240052	0.246187	0.235865	0.247983	0.235951	0.234412	0.250986	0.240626	0.227383	0.207525
1289.00	0.391765	0.41784	0.445366	0.374785	0.414485	0.425394	0.366037	0.378029	0.380462	0.340172	0.369487	0.35516	0.367305	0.385307	0.334368	0.380355	0.368011	0.335699	0.346433	0.359947	0.374256	0.302227	0.34709	0.355213	0.268549	0.355683	0.344844	0.267352	0.268526	0.241377	0.246096	0.27825	0.281577	0.235653	0.24796	0.258829	0.235216	0.256702	0.23668	0.240977	0.247147	0.236808	0.248876	0.236903	0.235343	0.251897	0.24154	0.228304	0.20838
1289.50	0.392938	0.419011	0.446523	0.375927	0.415633	0.426522	0.367165	0.37917	0.381587	0.341282	0.370592	0.356266	0.36838	0.386375	0.335437	0.381396	0.369079	0.336765	0.347458	0.360992	0.375265	0.303243	0.348112	0.356224	0.269566	0.356704	0.345836	0.268348	0.269556	0.242393	0.247088	0.279264	0.282571	0.236641	0.249005	0.259805	0.236197	0.257706	0.237671	0.241934	0.24814	0.237782	0.2498	0.237887	0.236307	0.252842	0.242487	0.229257	0.209267
1290.00	0.394146	0.420216	0.447714	0.377104	0.416817	0.427686	0.368328	0.380346	0.382747	0.342427	0.371731	0.357406	0.36949	0.387479	0.336539	0.382471	0.37018	0.337864	0.348516	0.362071	0.376309	0.304291	0.349167	0.35727	0.270617	0.357759	0.346862	0.269377	0.27062	0.243442	0.248112	0.280312	0.283598	0.237662	0.250084	0.260814	0.237211	0.258742	0.238694	0.242924	0.249166	0.238789	0.250756	0.238905	0.237304	0.253819	0.243467	0.230241	0.210186
1290.50	0.395391	0.421457	0.448944	0.37832	0.418036	0.428885	0.369528	0.381558	0.383942	0.343609	0.372908	0.358583	0.370635	0.388618	0.337678	0.383581	0.371316	0.338999	0.349609	0.363186	0.377388	0.305373	0.350258	0.35835	0.271703	0.358847	0.347923	0.270442	0.271718	0.244526	0.249171	0.281395	0.28466	0.238717	0.251197	0.261858	0.238258	0.259812	0.239751	0.243949	0.250225	0.23983	0.251747	0.239956	0.238335	0.25483	0.24448	0.231259	0.211138
1291.00	0.396673	0.422738	0.450212	0.379573	0.419292	0.43012	0.370763	0.382807	0.385175	0.344827	0.374122	0.359796	0.371817	0.389795	0.338853	0.384727	0.372489	0.340169	0.350738	0.364338	0.378503	0.30649	0.351385	0.359466	0.272824	0.359969	0.34902	0.271542	0.272853	0.245646	0.250264	0.282514	0.285756	0.239809	0.252346	0.262937	0.23934	0.260918	0.240842	0.245008	0.251318	0.240904	0.252771	0.241041	0.239399	0.255875	0.245528	0.232311	0.212124
1291.50	0.397993	0.424057	0.451519	0.380863	0.420585	0.431391	0.372035	0.384093	0.386445	0.346082	0.375374	0.361045	0.373035	0.391008	0.340065	0.385909	0.373699	0.341375	0.351901	0.365527	0.379655	0.307643	0.352548	0.360619	0.27398	0.361127	0.350154	0.272676	0.274022	0.246801	0.251392	0.283669	0.286888	0.240936	0.25353	0.264051	0.240458	0.262059	0.241967	0.246103	0.252447	0.242013	0.253829	0.242162	0.240498	0.256956	0.24661	0.233397	0.213144
1292.00	0.399349	0.425413	0.452863	0.382191	0.421915	0.432699	0.373343	0.385414	0.38775	0.347374	0.376662	0.362331	0.374288	0.392256	0.341312	0.387126	0.374945	0.342617	0.3531	0.366751	0.380841	0.30883	0.353747	0.361806	0.275171	0.36232	0.351322	0.273845	0.275227	0.24799	0.252554	0.284858	0.288055	0.242098	0.254748	0.265199	0.241609	0.263234	0.243126	0.247232	0.253609	0.243156	0.254921	0.243317	0.241631	0.258071	0.247727	0.234515	0.214196
1292.50	0.400743	0.426806	0.454244	0.383555	0.423282	0.434045	0.374687	0.386772	0.389093	0.348704	0.377988	0.363653	0.375578	0.39354	0.342596	0.388381	0.376228	0.343895	0.354335	0.368012	0.382064	0.310052	0.354982	0.36303	0.276398	0.363549	0.352526	0.275048	0.276467	0.249213	0.25375	0.286084	0.289258	0.243295	0.256001	0.266382	0.242795	0.264443	0.24432	0.248395	0.254806	0.244333	0.256048	0.244507	0.242798	0.25922	0.248878	0.235668	0.215281
1293.00	0.402174	0.428237	0.455662	0.384955	0.424687	0.435428	0.376068	0.388167	0.390472	0.350069	0.379352	0.365011	0.376904	0.39486	0.343917	0.389672	0.377548	0.345209	0.355605	0.36931	0.383323	0.31131	0.356253	0.36429	0.27766	0.364815	0.353765	0.276286	0.277743	0.250472	0.254982	0.287345	0.290497	0.244528	0.25729	0.2676	0.244016	0.265687	0.245548	0.249592	0.256038	0.245544	0.257209	0.245732	0.243999	0.260405	0.250062	0.236855	0.2164
1293.50	0.403643	0.429706	0.457118	0.386394	0.42613	0.436849	0.377486	0.3896	0.39189	0.351473	0.380754	0.366408	0.378267	0.396217	0.345275	0.391001	0.378906	0.346559	0.356913	0.370645	0.384619	0.312604	0.357561	0.365587	0.278958	0.366118	0.35504	0.277559	0.279054	0.251767	0.256249	0.288641	0.291771	0.245797	0.258615	0.268853	0.245272	0.266966	0.246812	0.250825	0.257305	0.246791	0.258405	0.246992	0.245236	0.261624	0.251283	0.238077	0.217553
1294.00	0.405151	0.431214	0.458613	0.387871	0.427612	0.438309	0.378942	0.39107	0.393345	0.352913	0.382193	0.367842	0.379667	0.397611	0.346671	0.392367	0.380302	0.347946	0.358257	0.372016	0.385952	0.313935	0.358904	0.366921	0.280293	0.367458	0.356352	0.278867	0.280402	0.253097	0.257552	0.289974	0.293083	0.247102	0.259976	0.270142	0.246562	0.268281	0.248113	0.252093	0.258607	0.248072	0.259635	0.248288	0.246507	0.262879	0.252538	0.239333	0.218739
1294.50	0.406697	0.432761	0.460146	0.389385	0.429133	0.439808	0.380435	0.392578	0.394838	0.354392	0.38367	0.369314	0.381105	0.399042	0.348105	0.393771	0.381735	0.34937	0.359638	0.373423	0.387321	0.315302	0.360285	0.368291	0.281663	0.368837	0.3577	0.280211	0.281786	0.254463	0.258889	0.291342	0.29443	0.248442	0.261373	0.271467	0.247888	0.26963	0.249448	0.253395	0.259945	0.249389	0.260901	0.24962	0.247814	0.264169	0.253827	0.240625	0.219959
1295.00	0.408282	0.434347	0.461719	0.390938	0.430693	0.441349	0.381968	0.394126	0.39637	0.355909	0.385186	0.370824	0.382582	0.400512	0.349578	0.395214	0.383207	0.350832	0.361058	0.374868	0.388728	0.316706	0.361703	0.369698	0.28307	0.370254	0.359085	0.28159	0.283208	0.255866	0.260264	0.292747	0.295814	0.249818	0.262808	0.272828	0.24925	0.271017	0.250821	0.254734	0.261319	0.250742	0.262203	0.250987	0.249157	0.265494	0.255153	0.241953	0.221213
1295.50	0.409908	0.435972	0.463331	0.392529	0.432292	0.44293	0.383539	0.395712	0.397941	0.357465	0.386739	0.372373	0.384097	0.40202	0.351088	0.396695	0.384717	0.352333	0.362515	0.376351	0.390173	0.318148	0.363159	0.371142	0.284514	0.371709	0.360508	0.283006	0.284666	0.257305	0.261674	0.294188	0.297235	0.251231	0.264279	0.274226	0.250648	0.272439	0.25223	0.256108	0.26273	0.252131	0.263539	0.25239	0.250536	0.266855	0.256514	0.243317	0.2225
1296.00	0.411574	0.437637	0.464984	0.394161	0.433931	0.444551	0.385151	0.397339	0.399552	0.35906	0.388331	0.373962	0.385652	0.403569	0.352636	0.398215	0.386266	0.353873	0.36401	0.377872	0.391656	0.319628	0.364653	0.372625	0.285996	0.373203	0.361969	0.284459	0.286162	0.258781	0.263122	0.295667	0.298693	0.25268	0.265789	0.275661	0.252083	0.273899	0.253676	0.257518	0.264179	0.253556	0.264911	0.25383	0.251951	0.268252	0.257912	0.244718	0.223823
1296.50	0.413281	0.439342	0.466676	0.395833	0.43561	0.446215	0.386803	0.399006	0.401203	0.360693	0.389963	0.375591	0.387246	0.405157	0.354224	0.399775	0.387854	0.355452	0.365545	0.379431	0.393178	0.321147	0.366186	0.374146	0.287516	0.374736	0.363469	0.285949	0.287695	0.260295	0.264607	0.297182	0.300189	0.254165	0.267335	0.277132	0.253555	0.275397	0.25516	0.258965	0.265665	0.255019	0.26632	0.255307	0.253404	0.269685	0.259346	0.246156	0.22518
1297.00	0.41503	0.441089	0.468411	0.397546	0.43733	0.44792	0.388496	0.400714	0.402896	0.362367	0.391634	0.377259	0.388881	0.406787	0.35585	0.401373	0.389481	0.357071	0.36712	0.381029	0.394739	0.322704	0.367758	0.375706	0.289074	0.376309	0.365007	0.287479	0.289267	0.261847	0.26613	0.298735	0.301722	0.255688	0.268921	0.278641	0.255064	0.276934	0.256681	0.26045	0.26719	0.256519	0.267764	0.256822	0.254894	0.271154	0.260818	0.247631	0.226573
1297.50	0.41682	0.442878	0.470187	0.399302	0.439092	0.449667	0.390231	0.402464	0.40463	0.364082	0.393346	0.378968	0.390557	0.408457	0.357515	0.403011	0.391149	0.358732	0.368734	0.382668	0.396339	0.324301	0.36937	0.377305	0.29067	0.377921	0.366585	0.289047	0.290878	0.263437	0.267692	0.300327	0.303294	0.257249	0.270545	0.280188	0.256611	0.27851	0.25824	0.261973	0.268753	0.258057	0.269245	0.258375	0.256422	0.27266	0.262326	0.249144	0.228001
1298.00	0.418655	0.444709	0.472007	0.401101	0.440896	0.451455	0.392007	0.404258	0.406406	0.365839	0.3951	0.38072	0.392275	0.41017	0.359222	0.40469	0.392857	0.360433	0.37039	0.38435	0.397979	0.325939	0.371022	0.378945	0.292305	0.379574	0.368204	0.290654	0.292527	0.265066	0.269292	0.301957	0.304906	0.258848	0.272208	0.281775	0.258198	0.280125	0.259838	0.263535	0.270356	0.259635	0.270765	0.259966	0.25799	0.274204	0.263873	0.250695	0.229466
1298.50	0.420533	0.446584	0.47387	0.402944	0.442744	0.453287	0.393827	0.406095	0.408226	0.367638	0.396897	0.382515	0.394035	0.411925	0.360969	0.406411	0.394607	0.362176	0.372087	0.386073	0.39966	0.327618	0.372716	0.380626	0.293981	0.381268	0.369862	0.292302	0.294218	0.266736	0.270934	0.303629	0.306557	0.260486	0.273911	0.2834	0.259824	0.281781	0.261475	0.265137	0.271999	0.261252	0.272321	0.261597	0.259597	0.275787	0.265459	0.252286	0.230969
1299.00	0.422457	0.448505	0.475779	0.404832	0.444638	0.455163	0.395691	0.407976	0.410089	0.369479	0.398738	0.384354	0.395837	0.413723	0.362758	0.408174	0.3964	0.363962	0.373826	0.387839	0.401383	0.32934	0.374452	0.382348	0.295698	0.383004	0.371562	0.293991	0.295949	0.268447	0.272616	0.305341	0.308251	0.262165	0.275656	0.285065	0.261491	0.283479	0.263153	0.266779	0.273683	0.262909	0.273918	0.263268	0.261244	0.27741	0.267085	0.253917	0.232511
1299.50	0.424427	0.450472	0.477733	0.406765	0.446579	0.457082	0.3976	0.409902	0.411998	0.371365	0.400625	0.386238	0.397683	0.415566	0.364591	0.409981	0.398237	0.365791	0.375608	0.389649	0.403148	0.331105	0.376232	0.384113	0.297457	0.384782	0.373305	0.295723	0.297724	0.2702	0.27434	0.307097	0.309985	0.263885	0.277443	0.286772	0.263198	0.285219	0.264872	0.268463	0.275407	0.264607	0.275554	0.26498	0.262933	0.279075	0.268752	0.255587	0.234093
1300.00	0.426442	0.452486	0.479733	0.408744	0.448566	0.459046	0.399554	0.411874	0.413952	0.373295	0.402555	0.388168	0.399574	0.417453	0.366469	0.411832	0.400118	0.367663	0.377434	0.391503	0.404956	0.332913	0.378054	0.385921	0.299258	0.386604	0.37509	0.297497	0.299541	0.271994	0.276106	0.308895	0.311762	0.265647	0.279274	0.288521	0.264948	0.287002	0.266633	0.270188	0.277174	0.266348	0.277232	0.266734	0.264663	0.280781	0.270461	0.257299	0.235714
1300.50	0.428505	0.454547	0.481781	0.410769	0.450602	0.461056	0.401554	0.413891	0.415952	0.375272	0.404532	0.390144	0.40151	0.419385	0.368393	0.413726	0.402045	0.36958	0.379304	0.393402	0.406809	0.334766	0.379921	0.387772	0.301103	0.38847	0.376918	0.299315	0.301403	0.273832	0.277915	0.310737	0.313582	0.267452	0.281149	0.290312	0.266741	0.288828	0.268437	0.271955	0.278984	0.268131	0.278952	0.268532	0.266435	0.282529	0.272212	0.259052	0.237376
1301.00	0.430615	0.456657	0.483877	0.412842	0.452685	0.463113	0.403601	0.415956	0.418	0.377295	0.406556	0.392168	0.403491	0.421363	0.370364	0.415667	0.404019	0.371543	0.38122	0.395347	0.408706	0.336663	0.381834	0.389668	0.302992	0.390382	0.378791	0.301178	0.30331	0.275714	0.279767	0.312623	0.315445	0.2693	0.28307	0.292146	0.268577	0.290698	0.270284	0.273765	0.280837	0.269957	0.280716	0.270373	0.26825	0.28432	0.274006	0.260848	0.23908
1301.50	0.432775	0.458816	0.486022	0.414962	0.454818	0.465218	0.405696	0.418069	0.420096	0.379366	0.408628	0.39424	0.405518	0.423388	0.372382	0.417654	0.406039	0.373552	0.383181	0.397337	0.410648	0.338606	0.383793	0.391609	0.304926	0.392339	0.380708	0.303085	0.305263	0.277641	0.281663	0.314555	0.317352	0.271193	0.285037	0.294025	0.270457	0.292613	0.272175	0.275618	0.282735	0.271828	0.282523	0.272258	0.270108	0.286155	0.275844	0.262688	0.240827
1302.00	0.434985	0.461026	0.488218	0.417132	0.457001	0.467371	0.407841	0.420232	0.422241	0.381486	0.410749	0.39636	0.407595	0.425462	0.374449	0.419688	0.408108	0.375609	0.38519	0.399374	0.412638	0.340596	0.385801	0.393597	0.306907	0.394344	0.382672	0.305039	0.307263	0.279614	0.283605	0.316534	0.319305	0.273131	0.287052	0.295949	0.272383	0.294574	0.274112	0.277516	0.284678	0.273744	0.284375	0.27419	0.272012	0.288037	0.277727	0.264573	0.242617
1302.50	0.437246	0.463286	0.490464	0.419351	0.459236	0.469575	0.410035	0.422445	0.424436	0.383656	0.412919	0.398531	0.409719	0.427584	0.376566	0.421771	0.410225	0.377715	0.387247	0.40146	0.414675	0.342633	0.387856	0.395632	0.308936	0.396396	0.384684	0.30704	0.309312	0.281635	0.285592	0.31856	0.321305	0.275116	0.289115	0.29792	0.274355	0.296581	0.276095	0.279458	0.286668	0.275705	0.286274	0.276168	0.273961	0.289964	0.279656	0.266504	0.244453
1303.00	0.439559	0.465597	0.492763	0.421621	0.46152	0.47183	0.412281	0.424709	0.426681	0.385875	0.41514	0.400751	0.411894	0.429755	0.378732	0.423903	0.412393	0.379869	0.389353	0.403594	0.416762	0.344718	0.389961	0.397716	0.311013	0.398497	0.386743	0.309089	0.311409	0.283702	0.287626	0.320635	0.323351	0.277148	0.291227	0.299938	0.276374	0.298635	0.278126	0.281447	0.288706	0.277713	0.288218	0.278193	0.275956	0.291938	0.281631	0.268482	0.246333
1303.50	0.441924	0.46796	0.495114	0.423941	0.463855	0.474134	0.414577	0.427025	0.428977	0.388146	0.417411	0.40302	0.414119	0.431976	0.380949	0.426083	0.414611	0.382073	0.391508	0.405778	0.418896	0.346852	0.392115	0.399849	0.313139	0.400647	0.388851	0.311185	0.313555	0.285818	0.289707	0.322758	0.325445	0.279226	0.293387	0.302003	0.278441	0.300737	0.280203	0.283482	0.290791	0.279768	0.290209	0.280266	0.277998	0.29396	0.283652	0.270506	0.248259
1304.00	0.444343	0.470375	0.497518	0.426313	0.466242	0.476492	0.416925	0.429394	0.431326	0.390468	0.419735	0.405341	0.416395	0.434248	0.383217	0.428316	0.416879	0.384329	0.393713	0.408012	0.421081	0.349035	0.394318	0.402032	0.315314	0.402847	0.391008	0.313332	0.31575	0.287982	0.291837	0.324931	0.327587	0.281353	0.295598	0.304116	0.280555	0.302886	0.282329	0.285565	0.292925	0.281871	0.292248	0.282387	0.280088	0.296029	0.285721	0.272579	0.250232
1304.50	0.446815	0.472845	0.499976	0.428738	0.468683	0.478903	0.419327	0.431817	0.433728	0.392842	0.422112	0.407714	0.418724	0.436572	0.385537	0.430601	0.419201	0.386636	0.395969	0.410298	0.423317	0.351268	0.396573	0.404267	0.31754	0.405099	0.393217	0.315528	0.317998	0.290196	0.294017	0.327155	0.329779	0.283529	0.297859	0.30628	0.28272	0.305086	0.284505	0.287697	0.295109	0.284023	0.294335	0.284559	0.282227	0.298148	0.28784	0.274701	0.252253
1305.00	0.449343	0.47537	0.502489	0.431218	0.471179	0.481368	0.421783	0.434296	0.436185	0.39527	0.424543	0.41014	0.421106	0.438949	0.38791	0.43294	0.421577	0.388996	0.398277	0.412637	0.425605	0.353554	0.39888	0.406555	0.319817	0.407402	0.395477	0.317777	0.320297	0.292461	0.296249	0.32943	0.332023	0.285756	0.300171	0.308495	0.284936	0.307337	0.286731	0.289879	0.297344	0.286225	0.296472	0.286782	0.284416	0.300317	0.290008	0.276873	0.254322
1305.50	0.451927	0.477952	0.505059	0.433753	0.47373	0.48389	0.424294	0.436832	0.438698	0.397754	0.427029	0.412621	0.423544	0.441381	0.390337	0.435333	0.424007	0.39141	0.400637	0.41503	0.427947	0.355892	0.401239	0.408898	0.322148	0.40976	0.397791	0.320078	0.322648	0.294779	0.298534	0.331758	0.334319	0.288036	0.302537	0.310763	0.287204	0.309641	0.289011	0.292113	0.299632	0.288479	0.298659	0.289056	0.286657	0.302538	0.292228	0.279097	0.256441
1306.00	0.454567	0.480591	0.507686	0.436345	0.476338	0.486468	0.426861	0.439424	0.441268	0.400292	0.42957	0.415156	0.426036	0.443867	0.392817	0.43778	0.426492	0.393878	0.403051	0.417478	0.430343	0.358282	0.403652	0.411295	0.324531	0.41217	0.400159	0.322432	0.325053	0.297149	0.300872	0.334139	0.336669	0.290367	0.304956	0.313082	0.289524	0.311997	0.291342	0.294399	0.301972	0.290785	0.300897	0.291383	0.288951	0.30481	0.294499	0.281373	0.258609
1306.50	0.457266	0.48329	0.510373	0.438994	0.479004	0.489105	0.429486	0.442075	0.443895	0.402887	0.432168	0.417748	0.428586	0.446411	0.395354	0.440285	0.429034	0.396404	0.40552	0.419982	0.432794	0.360726	0.40612	0.413747	0.326969	0.414636	0.402581	0.32484	0.327513	0.299573	0.303265	0.336575	0.339073	0.292753	0.30743	0.315454	0.291899	0.314409	0.293727	0.296739	0.304367	0.293144	0.303187	0.293764	0.291298	0.307135	0.296823	0.283702	0.260829
1307.00	0.460024	0.486049	0.51312	0.441701	0.481729	0.491799	0.432169	0.444785	0.446581	0.40554	0.434823	0.420397	0.431192	0.449013	0.397946	0.442847	0.431634	0.398986	0.408044	0.422543	0.4353	0.363225	0.408643	0.416255	0.329462	0.417159	0.405059	0.327304	0.330027	0.302052	0.305713	0.339065	0.341532	0.295194	0.30996	0.317881	0.294328	0.316876	0.296166	0.299132	0.306817	0.295558	0.305529	0.296198	0.2937	0.309513	0.299201	0.286083	0.2631
1307.50	0.462842	0.48887	0.515927	0.444467	0.484514	0.494553	0.434911	0.447554	0.449327	0.408251	0.437536	0.423104	0.433856	0.451673	0.400595	0.445466	0.434292	0.401625	0.410624	0.425162	0.437863	0.365779	0.411223	0.41882	0.332012	0.419738	0.407592	0.329823	0.332598	0.304587	0.308217	0.341611	0.344047	0.29769	0.312546	0.320361	0.296811	0.3194	0.29866	0.301581	0.309322	0.298027	0.307925	0.298688	0.296156	0.311945	0.301632	0.288519	0.265424
1308.00	0.465721	0.491752	0.518796	0.447293	0.487361	0.497366	0.437712	0.450383	0.452132	0.41102	0.440308	0.425869	0.436578	0.454393	0.403301	0.448142	0.437008	0.404322	0.413261	0.427838	0.440482	0.368388	0.41386	0.42144	0.334617	0.422374	0.410181	0.332397	0.335224	0.307179	0.310777	0.344213	0.346617	0.300241	0.315187	0.322896	0.29935	0.321981	0.301209	0.304085	0.311882	0.300551	0.310375	0.301232	0.298666	0.314432	0.304118	0.291007	0.2678
1308.50	0.468663	0.494696	0.521728	0.450181	0.490269	0.500241	0.440574	0.453272	0.454996	0.41385	0.443139	0.428694	0.439359	0.457173	0.406066	0.450878	0.439784	0.407078	0.415954	0.430572	0.443158	0.371056	0.416556	0.424118	0.33728	0.42507	0.412827	0.335028	0.337908	0.309828	0.313394	0.346873	0.349245	0.302849	0.317886	0.325488	0.301945	0.324619	0.303814	0.306644	0.3145	0.303131	0.312879	0.303833	0.301232	0.316975	0.30666	0.293551	0.27023
1309.00	0.471666	0.497703	0.524724	0.453131	0.493239	0.503179	0.443498	0.456223	0.457922	0.416741	0.446031	0.431581	0.4422	0.460015	0.40889	0.453673	0.442619	0.409895	0.418707	0.433366	0.445894	0.373781	0.419311	0.426855	0.340001	0.427825	0.415533	0.337716	0.340651	0.312536	0.316068	0.349591	0.351931	0.305515	0.320644	0.328135	0.304597	0.327316	0.306477	0.309261	0.317174	0.305769	0.31544	0.306491	0.303855	0.319574	0.309258	0.296151	0.272715
1309.50	0.474733	0.500773	0.527784	0.456145	0.496273	0.50618	0.446483	0.459235	0.46091	0.419694	0.448985	0.434528	0.445103	0.462918	0.411773	0.456529	0.445514	0.41277	0.421519	0.43622	0.448689	0.376564	0.422126	0.429651	0.342782	0.43064	0.418296	0.340462	0.343453	0.315302	0.318801	0.352366	0.354675	0.308239	0.32346	0.33084	0.307307	0.330072	0.309196	0.311934	0.319907	0.308463	0.318057	0.309207	0.306533	0.32223	0.311913	0.298806	0.275254
1310.00	0.477864	0.503906	0.530908	0.459222	0.499369	0.509244	0.44953	0.462311	0.463958	0.422709	0.451999	0.437537	0.448066	0.465881	0.414716	0.459445	0.448471	0.415706	0.424391	0.439133	0.451544	0.379406	0.425	0.432506	0.345621	0.433515	0.421118	0.343265	0.346313	0.318127	0.321591	0.355202	0.357477	0.31102	0.326334	0.333602	0.310074	0.332887	0.311972	0.314664	0.322696	0.311215	0.320732	0.31198	0.309269	0.324943	0.314625	0.301518	0.27785
1310.50	0.48106	0.507104	0.534097	0.462362	0.50253	0.512373	0.45264	0.46545	0.46707	0.425787	0.455076	0.440609	0.451092	0.468909	0.417722	0.462422	0.451488	0.418703	0.427323	0.442108	0.45446	0.382309	0.427936	0.435423	0.348521	0.436451	0.424001	0.346127	0.349234	0.321012	0.324441	0.358099	0.36034	0.31386	0.329269	0.336422	0.3129	0.335762	0.314808	0.317453	0.325545	0.314026	0.323464	0.314813	0.312062	0.327715	0.317395	0.304287	0.280501
1311.00	0.48432	0.510367	0.537351	0.465567	0.505754	0.515567	0.455813	0.468651	0.470245	0.428927	0.458216	0.443743	0.45418	0.471998	0.420788	0.465461	0.454566	0.421762	0.430317	0.445145	0.457436	0.385273	0.430933	0.438401	0.35148	0.439449	0.426943	0.349048	0.352216	0.323957	0.327349	0.361056	0.363263	0.316758	0.332263	0.339301	0.315785	0.338696	0.317702	0.320299	0.328452	0.316894	0.326253	0.317704	0.314913	0.330546	0.320225	0.307114	0.283208
1311.50	0.487645	0.513695	0.54067	0.468838	0.509045	0.518826	0.459051	0.471919	0.473486	0.432133	0.461422	0.446943	0.457334	0.47515	0.42392	0.468564	0.457708	0.424884	0.433374	0.448245	0.460474	0.3883	0.433994	0.441441	0.354502	0.44251	0.429949	0.352029	0.355261	0.326963	0.330318	0.364075	0.366247	0.319718	0.33532	0.342242	0.31873	0.341691	0.320657	0.323205	0.33142	0.319822	0.329103	0.320656	0.317823	0.333437	0.323115	0.31	0.285974
1312.00	0.491038	0.51709	0.544054	0.472176	0.512402	0.522153	0.462354	0.475253	0.476794	0.435403	0.464695	0.450207	0.460553	0.478366	0.427117	0.471731	0.460914	0.42807	0.436496	0.451409	0.463575	0.391392	0.437118	0.444545	0.357587	0.445636	0.433019	0.355072	0.358369	0.33003	0.333349	0.367157	0.369293	0.322739	0.338439	0.345243	0.321739	0.344747	0.323674	0.326173	0.33445	0.322811	0.332012	0.323671	0.320793	0.33639	0.326066	0.312947	0.288799
1312.50	0.494497	0.520552	0.547503	0.47558	0.515825	0.525544	0.465722	0.478652	0.480167	0.438737	0.468033	0.453537	0.463836	0.481646	0.430378	0.474962	0.464184	0.431319	0.43968	0.454636	0.466738	0.394547	0.440304	0.447711	0.360733	0.448824	0.436151	0.358176	0.361538	0.333159	0.33644	0.370301	0.3724	0.325821	0.341621	0.348306	0.324808	0.347864	0.326751	0.329201	0.337539	0.325858	0.33498	0.326747	0.323823	0.339404	0.329077	0.315953	0.291682
1313.00	0.498024	0.524081	0.551019	0.479051	0.519317	0.529002	0.469157	0.48212	0.483606	0.442137	0.471437	0.456933	0.467186	0.484989	0.433705	0.478259	0.467518	0.434632	0.442931	0.45793	0.469965	0.397766	0.443554	0.450941	0.363944	0.452076	0.439347	0.361342	0.364772	0.33635	0.339594	0.373508	0.375569	0.328966	0.344866	0.351432	0.327941	0.351044	0.32989	0.33229	0.340692	0.328968	0.338008	0.329885	0.326914	0.34248	0.33215	0.319021	0.294625
1313.50	0.501619	0.527679	0.5546	0.482591	0.522876	0.532528	0.47266	0.485656	0.487112	0.445603	0.47491	0.460396	0.470601	0.488398	0.437098	0.481622	0.470919	0.43801	0.446246	0.461289	0.473257	0.401049	0.446869	0.454237	0.36722	0.455394	0.442609	0.364572	0.36807	0.339605	0.34281	0.376779	0.378801	0.332174	0.348176	0.354621	0.331137	0.354287	0.333092	0.335443	0.343908	0.332139	0.341098	0.333087	0.330067	0.345617	0.335285	0.322152	0.297628
1314.00	0.505284	0.531345	0.558249	0.486198	0.526504	0.536122	0.47623	0.48926	0.490687	0.449136	0.478451	0.463927	0.474084	0.491872	0.440558	0.485052	0.474387	0.441454	0.449627	0.464715	0.476614	0.404399	0.45025	0.457597	0.370562	0.458777	0.445934	0.367866	0.371431	0.342924	0.34609	0.380113	0.382095	0.335447	0.351551	0.357875	0.334397	0.357593	0.336356	0.338658	0.347189	0.335374	0.34425	0.336353	0.333283	0.348818	0.338483	0.325345	0.300691
1314.50	0.50902	0.535081	0.561965	0.489875	0.530201	0.539783	0.47987	0.492935	0.494329	0.452737	0.482061	0.467525	0.477634	0.495413	0.444085	0.488548	0.477922	0.444964	0.453075	0.468209	0.480036	0.407813	0.453695	0.461023	0.373969	0.462227	0.449325	0.371225	0.374859	0.346308	0.349433	0.383512	0.385453	0.338784	0.354991	0.361192	0.337722	0.360962	0.339684	0.341936	0.350533	0.338672	0.347464	0.339683	0.336562	0.352082	0.341743	0.328601	0.303816
1315.00	0.512824	0.538886	0.565751	0.493621	0.533968	0.543513	0.483578	0.496678	0.498038	0.456405	0.48574	0.471191	0.481251	0.499021	0.447678	0.492112	0.481525	0.448541	0.45659	0.471769	0.483525	0.411293	0.457208	0.464514	0.377442	0.465744	0.45278	0.374649	0.378351	0.349757	0.352841	0.386976	0.388875	0.342185	0.358497	0.364574	0.34111	0.364396	0.343076	0.345278	0.353942	0.342034	0.350742	0.343078	0.339905	0.355408	0.345067	0.33192	0.307002
1315.50	0.516698	0.542761	0.569605	0.497435	0.537804	0.547312	0.487356	0.500489	0.501813	0.46014	0.489488	0.474923	0.484933	0.502694	0.451338	0.495741	0.485195	0.452182	0.460171	0.475395	0.487079	0.414837	0.460787	0.468071	0.380981	0.469326	0.456299	0.378138	0.381907	0.353269	0.356312	0.390503	0.39236	0.345651	0.362068	0.368019	0.344561	0.367893	0.34653	0.348682	0.357415	0.345458	0.354081	0.346535	0.34331	0.358797	0.348453	0.335302	0.310249
1316.00	0.520644	0.546708	0.573531	0.501319	0.541708	0.55118	0.491202	0.504371	0.505658	0.463945	0.493305	0.478726	0.488684	0.506437	0.455064	0.499437	0.488934	0.455892	0.463818	0.479088	0.490701	0.418447	0.464432	0.471694	0.384585	0.472976	0.459885	0.381693	0.385529	0.356848	0.359848	0.394095	0.39591	0.349181	0.365705	0.371529	0.348078	0.371455	0.350049	0.352151	0.360954	0.348948	0.357484	0.350058	0.34678	0.362249	0.351902	0.338748	0.313558
1316.50	0.524662	0.550726	0.577529	0.505272	0.545684	0.555117	0.495118	0.50832	0.509571	0.467819	0.497191	0.482597	0.492502	0.510248	0.458857	0.5032	0.492742	0.459671	0.467533	0.482847	0.494388	0.422123	0.468144	0.475384	0.388256	0.476693	0.463537	0.385314	0.389217	0.360493	0.363448	0.397753	0.399525	0.352777	0.369409	0.375103	0.351659	0.375082	0.353633	0.355683	0.364558	0.352501	0.360951	0.353645	0.350314	0.365764	0.355415	0.342257	0.316929
1317.00	0.528751	0.554815	0.581598	0.509293	0.549731	0.559123	0.499102	0.512339	0.513553	0.471762	0.501146	0.486536	0.49639	0.514128	0.462716	0.507028	0.496619	0.463518	0.471315	0.486672	0.498142	0.425864	0.471923	0.479141	0.391991	0.48048	0.467255	0.389001	0.39297	0.364203	0.367114	0.401476	0.403204	0.356439	0.373178	0.378741	0.355304	0.378776	0.357281	0.359279	0.368228	0.356119	0.364481	0.357298	0.353912	0.369343	0.358993	0.34583	0.320363
1317.50	0.532911	0.558975	0.585738	0.513383	0.553848	0.563198	0.503155	0.516426	0.517604	0.475773	0.505169	0.490542	0.500345	0.518075	0.466641	0.510923	0.500564	0.467433	0.475165	0.490563	0.501961	0.42967	0.475769	0.482962	0.395792	0.484334	0.471038	0.392753	0.396789	0.367977	0.370844	0.405264	0.406949	0.360165	0.377012	0.382443	0.359013	0.382534	0.360994	0.362938	0.371963	0.3598	0.368075	0.361013	0.357573	0.372985	0.362633	0.349467	0.323858
1318.00	0.537142	0.563206	0.58995	0.517541	0.558036	0.567341	0.507276	0.520582	0.521723	0.479852	0.509261	0.494615	0.504369	0.522092	0.470632	0.514887	0.504578	0.471416	0.47908	0.49452	0.505847	0.433541	0.479685	0.48685	0.399658	0.488257	0.474887	0.396571	0.400675	0.371818	0.374639	0.409118	0.410759	0.363956	0.380912	0.386209	0.362785	0.386358	0.364772	0.366661	0.375762	0.363545	0.371731	0.364793	0.361298	0.376691	0.366338	0.353167	0.327415
1318.50	0.541445	0.567509	0.594235	0.521769	0.562297	0.571554	0.511467	0.524808	0.525915	0.484001	0.513422	0.498759	0.508464	0.526179	0.474691	0.51892	0.508661	0.475469	0.483064	0.498544	0.5098	0.437479	0.483667	0.490805	0.40359	0.492247	0.478804	0.400455	0.404627	0.375725	0.378501	0.41304	0.414635	0.367812	0.384878	0.39004	0.366623	0.390251	0.368617	0.370449	0.379627	0.367354	0.375451	0.368638	0.365089	0.380462	0.370108	0.356931	0.331034
1319.00	0.545818	0.571884	0.598591	0.526066	0.566626	0.575836	0.515726	0.529102	0.530178	0.488218	0.517652	0.50297	0.512626	0.530334	0.478819	0.523022	0.512813	0.479591	0.487113	0.502635	0.513819	0.441482	0.487716	0.494826	0.407587	0.496304	0.482787	0.404404	0.408645	0.379696	0.382428	0.417029	0.418577	0.371733	0.388909	0.393936	0.370525	0.394209	0.372525	0.374302	0.383556	0.371227	0.379234	0.372547	0.368943	0.384297	0.373942	0.360758	0.334715
1319.50	0.550261	0.57633	0.603018	0.530432	0.571025	0.580187	0.520055	0.533465	0.534512	0.492504	0.52195	0.507251	0.516857	0.534559	0.483016	0.527192	0.517031	0.48378	0.491228	0.506791	0.517905	0.445551	0.491831	0.498913	0.411648	0.500427	0.486835	0.408419	0.412728	0.383731	0.386421	0.421084	0.422583	0.375718	0.393007	0.397895	0.374491	0.398233	0.376498	0.378218	0.387549	0.375162	0.38308	0.376521	0.372861	0.388195	0.377839	0.364649	0.338457
1320.00	0.55477	0.580846	0.607515	0.534866	0.57549	0.584605	0.524451	0.537896	0.538914	0.496858	0.526314	0.511599	0.521154	0.53885	0.487277	0.53143	0.521314	0.488034	0.495409	0.511013	0.522055	0.449685	0.496011	0.503065	0.415772	0.504615	0.490949	0.412498	0.416876	0.38783	0.390479	0.425203	0.426653	0.379767	0.397168	0.401918	0.37852	0.402321	0.380534	0.382197	0.391606	0.37916	0.386988	0.380558	0.376842	0.392156	0.381798	0.368601	0.34226
1320.50	0.55935	0.585433	0.612083	0.539372	0.580026	0.589093	0.528917	0.542397	0.543386	0.501281	0.530745	0.516016	0.525518	0.543212	0.491606	0.535735	0.525665	0.492356	0.499657	0.515303	0.526273	0.453886	0.500259	0.507285	0.419962	0.50887	0.495126	0.416641	0.421091	0.391994	0.394602	0.42939	0.430788	0.38388	0.401397	0.406007	0.382615	0.406476	0.384636	0.386241	0.395728	0.383221	0.390959	0.38466	0.380886	0.396181	0.38582	0.372618	0.346125
1321.00	0.563999	0.590088	0.616719	0.543949	0.584631	0.59365	0.533452	0.546967	0.547926	0.50577	0.535243	0.520503	0.529948	0.547639	0.496002	0.540106	0.530082	0.496744	0.503971	0.519658	0.530557	0.458153	0.504572	0.511569	0.424216	0.513191	0.499368	0.420849	0.425372	0.396222	0.39879	0.433642	0.434988	0.388059	0.405691	0.410159	0.386773	0.410696	0.388802	0.390348	0.399914	0.387346	0.394991	0.388826	0.384993	0.400269	0.389906	0.376697	0.350049
1321.50	0.568718	0.594813	0.621426	0.548596	0.589306	0.598277	0.538057	0.551607	0.552537	0.510327	0.539808	0.525057	0.534446	0.552134	0.500464	0.544544	0.534567	0.501199	0.50835	0.524082	0.534906	0.462487	0.508951	0.51592	0.428535	0.517577	0.503674	0.425122	0.429719	0.400514	0.403043	0.437959	0.439252	0.392302	0.410052	0.414377	0.390997	0.414981	0.393031	0.394518	0.404165	0.391536	0.399087	0.393058	0.389164	0.404421	0.394056	0.38084	0.354036
1322.00	0.573505	0.599607	0.626201	0.553312	0.594049	0.602972	0.542728	0.556315	0.557216	0.51495	0.54444	0.529677	0.53901	0.556696	0.504993	0.549049	0.539117	0.505718	0.512793	0.52857	0.539318	0.466887	0.513393	0.520335	0.432919	0.522026	0.508044	0.429459	0.434131	0.404868	0.40736	0.442341	0.44358	0.396609	0.414478	0.418658	0.395286	0.41933	0.397324	0.398752	0.40848	0.395789	0.403246	0.397353	0.393397	0.408637	0.398269	0.385044	0.358083
1322.50	0.578361	0.60447	0.631044	0.558096	0.598862	0.607737	0.547466	0.561092	0.561961	0.519639	0.549141	0.534364	0.543641	0.561323	0.509587	0.55362	0.543734	0.510301	0.517299	0.533126	0.543794	0.471352	0.517899	0.524814	0.437366	0.52654	0.512477	0.433858	0.438607	0.409286	0.411741	0.446787	0.44797	0.400979	0.418969	0.423002	0.399638	0.423743	0.40168	0.403048	0.412859	0.400104	0.407465	0.401713	0.397691	0.412915	0.402544	0.389309	0.36219
1323.00	0.583287	0.6094	0.635958	0.56295	0.603743	0.612571	0.552271	0.565938	0.566772	0.524396	0.553909	0.539118	0.548338	0.566018	0.514246	0.558256	0.548418	0.514951	0.52187	0.537748	0.548334	0.475881	0.522469	0.529358	0.441879	0.531122	0.516975	0.438321	0.443149	0.413767	0.416187	0.451297	0.452425	0.405412	0.423526	0.42741	0.404055	0.428221	0.406098	0.407407	0.417302	0.404484	0.411748	0.406136	0.402048	0.417256	0.406881	0.393638	0.366358
1323.50	0.588282	0.614397	0.64094	0.56787	0.608693	0.617472	0.557143	0.570853	0.571651	0.529219	0.558743	0.543938	0.553102	0.570779	0.518969	0.562956	0.553168	0.519664	0.526505	0.542436	0.552938	0.480475	0.527103	0.533965	0.446455	0.535768	0.521537	0.442846	0.447755	0.418312	0.420695	0.45587	0.456941	0.409908	0.428146	0.431881	0.408535	0.432763	0.410578	0.411827	0.421808	0.408925	0.416092	0.410622	0.406467	0.421659	0.41128	0.398029	0.370587
1324.00	0.593345	0.619459	0.64599	0.572857	0.613709	0.622439	0.562081	0.575833	0.576595	0.534108	0.563644	0.548823	0.557929	0.575603	0.523755	0.56772	0.557984	0.52444	0.531203	0.547188	0.557605	0.485132	0.531801	0.538635	0.451094	0.540477	0.526161	0.447433	0.452424	0.422918	0.425265	0.460506	0.461518	0.414466	0.43283	0.436413	0.413079	0.437367	0.41512	0.416309	0.426376	0.413428	0.420496	0.415171	0.410948	0.426123	0.41574	0.402481	0.374876
1324.50	0.598471	0.624585	0.651103	0.577905	0.618789	0.62747	0.56708	0.580878	0.5816	0.539058	0.568608	0.55377	0.562817	0.580489	0.528602	0.572545	0.56286	0.529278	0.535963	0.552002	0.562333	0.489849	0.536559	0.543363	0.455794	0.545248	0.530847	0.45208	0.457153	0.427583	0.429894	0.465202	0.466154	0.419083	0.437575	0.441004	0.417681	0.442031	0.41972	0.420849	0.431004	0.417991	0.424958	0.419779	0.415486	0.430646	0.420257	0.406992	0.379222
1325.00	0.603662	0.629774	0.656281	0.583016	0.623933	0.632564	0.572143	0.585986	0.586667	0.544071	0.573634	0.558779	0.567767	0.585438	0.533512	0.577432	0.567799	0.534177	0.540784	0.556877	0.567121	0.494626	0.54138	0.548151	0.460554	0.550081	0.535594	0.456786	0.461942	0.432308	0.434584	0.469957	0.470849	0.423759	0.442379	0.445654	0.422344	0.446755	0.424378	0.425448	0.435692	0.422612	0.429478	0.424447	0.420083	0.435227	0.424834	0.411562	0.383625
1325.50	0.608919	0.635026	0.661523	0.58819	0.62914	0.637722	0.577269	0.591159	0.591798	0.549148	0.578723	0.563851	0.57278	0.590448	0.538485	0.582382	0.572799	0.539137	0.545668	0.561815	0.57197	0.499464	0.546261	0.552999	0.465375	0.554976	0.540402	0.461553	0.466793	0.437094	0.439333	0.474773	0.475605	0.428494	0.447245	0.450364	0.427067	0.45154	0.429095	0.430106	0.44044	0.427292	0.434056	0.429175	0.424739	0.439867	0.429469	0.416191	0.388086
1326.00	0.614238	0.64034	0.666827	0.593425	0.634407	0.642941	0.582457	0.596394	0.59699	0.554285	0.583874	0.568983	0.577852	0.595517	0.543518	0.587392	0.57786	0.544157	0.550612	0.566812	0.576879	0.504359	0.551202	0.557904	0.470255	0.55993	0.54527	0.466378	0.471703	0.441937	0.444141	0.479649	0.480419	0.433286	0.45217	0.455131	0.431847	0.456384	0.43387	0.434822	0.445246	0.43203	0.438691	0.433961	0.429453	0.444563	0.434161	0.420877	0.392604
1326.50	0.619617	0.645712	0.672189	0.598719	0.639733	0.648219	0.587703	0.601688	0.602241	0.55948	0.589083	0.574172	0.582983	0.600645	0.548609	0.59246	0.582978	0.549233	0.555614	0.571868	0.581842	0.50931	0.5562	0.562865	0.475191	0.564943	0.550195	0.471259	0.476669	0.446836	0.449005	0.48458	0.485289	0.438134	0.457151	0.459954	0.436685	0.461284	0.438699	0.439594	0.450109	0.436823	0.44338	0.438803	0.434222	0.449315	0.438908	0.425619	0.397176
1327.00	0.625052	0.651141	0.677608	0.604069	0.645114	0.65355	0.593007	0.607039	0.607549	0.564732	0.594348	0.579417	0.588168	0.605827	0.553757	0.597585	0.588151	0.554364	0.560671	0.576978	0.586861	0.514315	0.561252	0.56788	0.480182	0.57001	0.555174	0.476195	0.48169	0.451788	0.453923	0.489565	0.490213	0.443035	0.462186	0.464828	0.441575	0.466237	0.443581	0.444418	0.455025	0.441668	0.448122	0.443699	0.439043	0.454119	0.443708	0.430412	0.401801
1327.50	0.630543	0.656628	0.683083	0.609475	0.650552	0.658938	0.598366	0.612446	0.612913	0.570039	0.599669	0.584717	0.593408	0.611064	0.558961	0.602765	0.59338	0.559551	0.565783	0.582143	0.591932	0.519374	0.56636	0.572948	0.485226	0.575133	0.560207	0.481185	0.486764	0.456795	0.458894	0.494606	0.49519	0.447989	0.467275	0.469755	0.44652	0.471244	0.448515	0.449295	0.459995	0.446566	0.452916	0.448649	0.443916	0.458975	0.44856	0.435259	0.406478
1328.00	0.636091	0.662171	0.688612	0.614939	0.656044	0.664379	0.603782	0.61791	0.618333	0.575402	0.605046	0.590071	0.598704	0.616356	0.56422	0.607999	0.598662	0.564791	0.570949	0.587363	0.597057	0.524486	0.571523	0.578071	0.490324	0.580309	0.565293	0.48623	0.491892	0.461854	0.463919	0.499701	0.500222	0.452997	0.472417	0.474733	0.451518	0.476305	0.453503	0.454225	0.465019	0.451518	0.457763	0.453651	0.448842	0.463883	0.453465	0.440157	0.411208
1328.50	0.641692	0.667767	0.694194	0.620456	0.661589	0.669874	0.609251	0.623427	0.623807	0.580818	0.610476	0.595478	0.604053	0.6217	0.569532	0.613286	0.603998	0.570083	0.576165	0.592633	0.602233	0.529649	0.576736	0.583246	0.495474	0.585539	0.570431	0.491325	0.497073	0.466964	0.468993	0.504847	0.505305	0.458056	0.477611	0.479762	0.456567	0.481417	0.458542	0.459205	0.470094	0.45652	0.462661	0.458705	0.453817	0.468842	0.458421	0.445106	0.415987
1329.00	0.647344	0.673416	0.699827	0.626024	0.667185	0.675419	0.614772	0.628994	0.62933	0.586285	0.615957	0.600935	0.609452	0.627094	0.574894	0.618624	0.609384	0.575426	0.581432	0.597953	0.607458	0.534862	0.582	0.588471	0.500674	0.590819	0.575616	0.496469	0.502304	0.472121	0.474116	0.510042	0.510437	0.463165	0.482855	0.484838	0.461666	0.486576	0.46363	0.464234	0.475218	0.46157	0.467608	0.463808	0.458841	0.473848	0.463424	0.450102	0.420815
1329.50	0.653045	0.679115	0.705507	0.631643	0.67283	0.681013	0.620342	0.63461	0.634902	0.5918	0.621487	0.606442	0.6149	0.632535	0.580304	0.624009	0.614818	0.580816	0.586747	0.603321	0.61273	0.540123	0.587311	0.593743	0.505923	0.596149	0.580849	0.501662	0.507584	0.477327	0.479285	0.515286	0.515617	0.468321	0.488146	0.489962	0.466812	0.491783	0.468765	0.46931	0.48039	0.466667	0.472603	0.468957	0.463912	0.4789	0.468475	0.455145	0.42569
1330.00	0.658796	0.684864	0.711236	0.637311	0.678524	0.686656	0.625962	0.640275	0.64052	0.597365	0.627066	0.611997	0.620398	0.638025	0.58576	0.62944	0.620301	0.586253	0.592108	0.608736	0.618049	0.545431	0.59267	0.599066	0.51122	0.601528	0.586128	0.506901	0.512913	0.482579	0.4845	0.520576	0.520844	0.473525	0.493484	0.495132	0.472005	0.497037	0.473948	0.474431	0.485608	0.471812	0.477644	0.474154	0.469029	0.484	0.473573	0.460235	0.430612
1330.50	0.664591	0.69066	0.717009	0.643024	0.684263	0.692344	0.631627	0.645985	0.646181	0.602975	0.632691	0.617598	0.625941	0.643559	0.591259	0.634917	0.62583	0.591736	0.597512	0.614193	0.62341	0.550784	0.598073	0.604433	0.516563	0.606952	0.59145	0.512183	0.518286	0.487874	0.489759	0.525912	0.526114	0.478774	0.498867	0.500345	0.477243	0.502336	0.479176	0.479596	0.490869	0.476998	0.48273	0.479393	0.47419	0.489142	0.478714	0.465367	0.435576
1331.00	0.670429	0.6965	0.722825	0.648779	0.690045	0.698075	0.637335	0.651738	0.651883	0.608628	0.638358	0.623241	0.631526	0.649136	0.596799	0.640435	0.631401	0.597261	0.602959	0.61969	0.628811	0.55618	0.603518	0.609843	0.521948	0.612418	0.596812	0.517504	0.523702	0.493211	0.495057	0.531289	0.531423	0.484065	0.504292	0.505601	0.482523	0.507677	0.484446	0.484802	0.496172	0.482227	0.487858	0.484675	0.479392	0.494325	0.483896	0.47054	0.440581
1331.50	0.676306	0.702382	0.728679	0.654572	0.695865	0.703844	0.643081	0.657529	0.657624	0.614319	0.644063	0.628922	0.63715	0.654751	0.602377	0.645992	0.63701	0.602824	0.608444	0.625223	0.634251	0.561614	0.609002	0.615291	0.527372	0.617924	0.60221	0.522865	0.529157	0.498586	0.500393	0.536706	0.536769	0.489394	0.509756	0.510894	0.487842	0.513056	0.489755	0.490047	0.501514	0.487495	0.493025	0.489994	0.484633	0.499548	0.489118	0.475749	0.445624
1332.00	0.68222	0.708303	0.73457	0.660401	0.701722	0.709651	0.648864	0.663359	0.663402	0.620047	0.649806	0.634642	0.642811	0.660404	0.607992	0.651587	0.642657	0.608425	0.613966	0.630794	0.639728	0.567085	0.614524	0.620779	0.532836	0.623469	0.607643	0.528262	0.534649	0.503999	0.505767	0.542159	0.542152	0.494761	0.515257	0.516225	0.493198	0.518473	0.4951	0.495329	0.506893	0.492799	0.498229	0.495351	0.489912	0.504807	0.494376	0.480996	0.450704
1332.50	0.68817	0.714263	0.740497	0.666267	0.707618	0.715497	0.654685	0.669227	0.669216	0.625813	0.655584	0.640401	0.648508	0.666093	0.613644	0.657217	0.64834	0.614062	0.619524	0.636401	0.645241	0.572592	0.620081	0.626306	0.538336	0.629053	0.613113	0.533696	0.540177	0.509447	0.511179	0.547649	0.54757	0.500166	0.520794	0.521592	0.498591	0.523927	0.500482	0.500647	0.512309	0.49814	0.503468	0.500744	0.495226	0.510103	0.499671	0.486279	0.455819
1333.00	0.694152	0.720254	0.746458	0.672163	0.713547	0.721376	0.66054	0.675126	0.675061	0.631614	0.661394	0.646193	0.654236	0.671813	0.619326	0.662881	0.654054	0.61973	0.625115	0.642039	0.650785	0.57813	0.625669	0.631866	0.543868	0.634671	0.618613	0.539162	0.545735	0.514927	0.516624	0.553171	0.55302	0.505604	0.526362	0.526989	0.504018	0.529414	0.505896	0.505996	0.517759	0.503512	0.508739	0.50617	0.500571	0.515431	0.504998	0.491592	0.460967
1333.50	0.700162	0.726274	0.752449	0.678088	0.719506	0.727285	0.666425	0.681054	0.680934	0.637443	0.667235	0.652012	0.659992	0.677561	0.625036	0.668574	0.659797	0.625428	0.630734	0.647705	0.656356	0.583697	0.631286	0.637456	0.549427	0.640319	0.624142	0.544658	0.551322	0.520437	0.522099	0.558724	0.558498	0.511073	0.531958	0.532415	0.509475	0.534932	0.511338	0.511375	0.523239	0.508912	0.514038	0.511627	0.505945	0.52079	0.510354	0.496934	0.466145
1334.00	0.706201	0.732319	0.758468	0.684038	0.725493	0.733222	0.672336	0.687007	0.686836	0.643299	0.673104	0.657857	0.665774	0.683338	0.630772	0.674296	0.665567	0.631154	0.636378	0.6534	0.661953	0.58929	0.63693	0.643072	0.555012	0.645995	0.629699	0.550183	0.556934	0.525976	0.527603	0.564301	0.564001	0.516568	0.537581	0.537868	0.514961	0.540478	0.516806	0.516782	0.528748	0.514337	0.519362	0.517112	0.511348	0.526176	0.515738	0.502303	0.47135
1334.50	0.712264	0.738386	0.764511	0.690011	0.731502	0.73918	0.678268	0.692981	0.692761	0.649175	0.678997	0.663724	0.671577	0.689138	0.636529	0.680042	0.671363	0.636905	0.642044	0.659118	0.667572	0.594906	0.642599	0.648709	0.560619	0.651695	0.635281	0.555732	0.562568	0.531536	0.533132	0.569901	0.569529	0.522084	0.543229	0.543345	0.52047	0.546047	0.522296	0.522214	0.534281	0.519787	0.52471	0.522621	0.516775	0.531588	0.521147	0.507697	0.47658
1335.00	0.718349	0.744473	0.770577	0.696007	0.737531	0.745159	0.684221	0.698976	0.698709	0.655073	0.684913	0.669611	0.677402	0.69496	0.642307	0.685811	0.67718	0.642678	0.647731	0.664859	0.673211	0.600546	0.648291	0.654367	0.566247	0.657418	0.640885	0.561303	0.568222	0.537119	0.538686	0.575521	0.575079	0.527624	0.548898	0.548845	0.526003	0.551637	0.527808	0.527667	0.539837	0.52526	0.530082	0.528155	0.522224	0.537022	0.526579	0.513113	0.481835
1335.50	0.724451	0.750576	0.776661	0.70202	0.743576	0.751154	0.69019	0.704988	0.704676	0.660987	0.690847	0.675514	0.683247	0.700799	0.648101	0.691599	0.683017	0.648468	0.653436	0.67062	0.678868	0.606205	0.654001	0.660041	0.571893	0.66316	0.646509	0.566894	0.573893	0.542721	0.544261	0.581158	0.580648	0.533182	0.554586	0.554364	0.531554	0.557246	0.53334	0.53314	0.545412	0.530751	0.535472	0.533709	0.527693	0.542475	0.53203	0.51855	0.487111
1336.00	0.730567	0.756694	0.782761	0.708047	0.749635	0.757163	0.696173	0.711013	0.710659	0.666918	0.696795	0.681432	0.689107	0.706652	0.653908	0.697403	0.68887	0.654271	0.659156	0.676396	0.684542	0.611879	0.659728	0.665728	0.577555	0.668918	0.652149	0.5725	0.57958	0.548339	0.549853	0.58681	0.586234	0.538757	0.56029	0.559898	0.537122	0.562871	0.538888	0.538629	0.551003	0.536259	0.540878	0.539283	0.533177	0.547945	0.5375	0.524005	0.492406
1336.50	0.736689	0.762818	0.788867	0.714081	0.755701	0.763179	0.702163	0.717045	0.716652	0.672859	0.702749	0.687358	0.694975	0.712511	0.659725	0.703216	0.694732	0.660081	0.664887	0.682182	0.690223	0.617564	0.665464	0.671423	0.583227	0.674686	0.657799	0.578117	0.585277	0.553966	0.555455	0.592472	0.591829	0.544342	0.566004	0.565443	0.542703	0.568507	0.544446	0.544128	0.556607	0.541776	0.546297	0.544869	0.538672	0.553428	0.542982	0.529472	0.497714
1337.00	0.742822	0.768954	0.794984	0.720125	0.761777	0.769204	0.708164	0.723089	0.722657	0.67881	0.708714	0.693296	0.700855	0.718381	0.665555	0.709041	0.700604	0.665904	0.67063	0.687981	0.695916	0.623261	0.671213	0.67713	0.588912	0.680464	0.663461	0.583746	0.590986	0.559606	0.56107	0.598147	0.597438	0.549942	0.57173	0.571	0.548298	0.574157	0.550018	0.549642	0.562225	0.547308	0.551731	0.55047	0.544182	0.558926	0.548479	0.534955	0.503039
1337.50	0.748958	0.775093	0.801105	0.726173	0.767857	0.775234	0.714168	0.72914	0.728666	0.684766	0.714683	0.699241	0.706741	0.724254	0.67139	0.714872	0.706482	0.671733	0.676383	0.693789	0.701614	0.628965	0.676969	0.682843	0.594606	0.686249	0.66913	0.589385	0.596704	0.565254	0.566694	0.603829	0.603056	0.555552	0.577466	0.576566	0.553903	0.579817	0.555598	0.555165	0.567853	0.552848	0.557175	0.556079	0.549701	0.564433	0.553988	0.540449	0.508376
1338.00	0.755093	0.781232	0.807226	0.732222	0.773938	0.781265	0.720175	0.735194	0.734676	0.690722	0.720654	0.705189	0.712631	0.730131	0.677229	0.720707	0.712362	0.677565	0.682141	0.699603	0.707316	0.634674	0.682727	0.688558	0.600306	0.692037	0.674802	0.595029	0.602427	0.570907	0.572325	0.609517	0.60868	0.561169	0.583207	0.582138	0.559516	0.585483	0.561185	0.560695	0.573486	0.558395	0.562627	0.561695	0.555226	0.569947	0.559504	0.545952	0.513722
1338.50	0.761225	0.787369	0.813344	0.738271	0.780017	0.787295	0.726182	0.741247	0.740684	0.696676	0.726624	0.711137	0.718519	0.736008	0.683068	0.726541	0.718242	0.683397	0.687901	0.705417	0.713017	0.640386	0.688485	0.694274	0.606011	0.697825	0.680476	0.600675	0.608152	0.576562	0.577958	0.615207	0.614305	0.56679	0.588951	0.587711	0.565134	0.591154	0.566774	0.566231	0.579124	0.563945	0.568084	0.567313	0.560753	0.575465	0.565026	0.551459	0.519076
1339.00	0.767349	0.793498	0.819456	0.744315	0.786092	0.79332	0.732184	0.747295	0.746686	0.702624	0.73259	0.717083	0.724404	0.741879	0.688903	0.73237	0.724117	0.689224	0.693659	0.711227	0.718713	0.646096	0.69424	0.699985	0.611715	0.70361	0.686148	0.606322	0.613878	0.582215	0.583591	0.620898	0.619931	0.572412	0.594695	0.593285	0.570753	0.596828	0.572363	0.571769	0.584762	0.569496	0.573542	0.572931	0.566281	0.580985	0.570548	0.556968	0.524436
1339.50	0.773466	0.79962	0.825564	0.750355	0.792161	0.79934	0.738181	0.753339	0.752684	0.708568	0.738551	0.723026	0.730287	0.747747	0.694737	0.738196	0.729988	0.695049	0.699416	0.717035	0.724407	0.651806	0.699993	0.705694	0.617421	0.709393	0.691817	0.611968	0.619604	0.587868	0.589225	0.626589	0.625557	0.578038	0.600439	0.598858	0.576375	0.602504	0.577953	0.577311	0.590401	0.575047	0.579002	0.57855	0.571808	0.586507	0.576073	0.56248	0.529801
1340.00	0.779571	0.80573	0.83166	0.756384	0.798221	0.80535	0.744169	0.759374	0.758672	0.714502	0.744504	0.728962	0.736162	0.753608	0.700562	0.744016	0.735851	0.700867	0.705169	0.722836	0.730094	0.657512	0.705738	0.711396	0.623124	0.715172	0.697481	0.617611	0.625328	0.593517	0.594857	0.632278	0.631178	0.583661	0.606181	0.60443	0.581995	0.608178	0.58354	0.582853	0.596038	0.580596	0.584464	0.584167	0.577334	0.592028	0.581597	0.56799	0.535169
1340.50	0.785662	0.811825	0.837741	0.762404	0.804268	0.811347	0.750148	0.765399	0.764648	0.720424	0.750448	0.734888	0.742028	0.759458	0.706378	0.749825	0.741704	0.706674	0.710914	0.728627	0.735771	0.663213	0.711474	0.71709	0.628822	0.720943	0.703137	0.62325	0.631048	0.599159	0.600485	0.637962	0.636795	0.589281	0.611917	0.609996	0.587613	0.613851	0.589123	0.588393	0.60167	0.586143	0.589923	0.58978	0.582856	0.597547	0.587118	0.573498	0.540539
1341.00	0.791735	0.817902	0.843802	0.768409	0.8103	0.817326	0.756111	0.771409	0.770608	0.726331	0.756376	0.7408	0.747881	0.765294	0.712181	0.755623	0.747542	0.712469	0.716646	0.734403	0.741435	0.668904	0.717198	0.722772	0.63451	0.726704	0.708783	0.628881	0.636758	0.604791	0.606105	0.643639	0.642402	0.594894	0.617644	0.615556	0.593225	0.619516	0.594697	0.593927	0.607296	0.591682	0.595377	0.595386	0.588369	0.60306	0.592632	0.578998	0.545907
1341.50	0.797789	0.82396	0.849845	0.774397	0.816315	0.823286	0.762058	0.777402	0.776552	0.732221	0.76229	0.746698	0.753721	0.771117	0.717969	0.761407	0.753366	0.71825	0.722366	0.740167	0.747085	0.674586	0.72291	0.728442	0.640188	0.732454	0.714418	0.634504	0.642459	0.610412	0.611718	0.649308	0.648	0.600498	0.623362	0.621107	0.598832	0.625173	0.600263	0.599456	0.612914	0.597215	0.600827	0.600986	0.593877	0.608567	0.598141	0.584493	0.551275
1342.00	0.803825	0.829998	0.855867	0.780368	0.822312	0.829225	0.767987	0.783378	0.782477	0.738097	0.768189	0.752581	0.759546	0.776924	0.723742	0.767179	0.759178	0.724018	0.728073	0.745915	0.752721	0.680259	0.72861	0.734101	0.645857	0.738195	0.720043	0.640119	0.64815	0.616024	0.617323	0.654969	0.653587	0.606095	0.629069	0.62665	0.604434	0.630823	0.605821	0.604979	0.618525	0.602741	0.606273	0.606581	0.599379	0.61407	0.603645	0.589982	0.556644
1342.50	0.809839	0.836013	0.861866	0.786318	0.828288	0.835142	0.773898	0.789335	0.788384	0.743954	0.774068	0.758445	0.765352	0.782714	0.729498	0.772937	0.764972	0.729769	0.733764	0.751647	0.758341	0.685917	0.734296	0.739746	0.651513	0.743921	0.725656	0.645724	0.653828	0.621624	0.62292	0.660619	0.659163	0.611683	0.634764	0.632185	0.610028	0.636462	0.611368	0.610494	0.624127	0.608258	0.611712	0.612168	0.604873	0.619567	0.60914	0.595462	0.562011
1343.00	0.81583	0.842003	0.867839	0.792244	0.834239	0.841033	0.779786	0.795268	0.794268	0.749791	0.779925	0.764287	0.771139	0.788483	0.735234	0.778678	0.770749	0.7355	0.739437	0.757361	0.763941	0.69156	0.739967	0.745376	0.657153	0.749633	0.731254	0.651316	0.659491	0.627208	0.628504	0.666256	0.664724	0.617259	0.640443	0.637707	0.615612	0.642089	0.616902	0.616	0.629718	0.613765	0.617145	0.617745	0.610358	0.625053	0.614626	0.600932	0.567374
1343.50	0.821795	0.847964	0.873785	0.798144	0.840163	0.846897	0.78565	0.801178	0.800126	0.755604	0.785757	0.770104	0.776901	0.794231	0.740948	0.7844	0.776506	0.74121	0.745092	0.763055	0.76952	0.697185	0.745619	0.750988	0.662777	0.755328	0.736835	0.656894	0.665138	0.632777	0.634075	0.671878	0.670268	0.62282	0.646106	0.643215	0.621185	0.6477	0.622423	0.621491	0.635295	0.619257	0.622567	0.62331	0.615832	0.630529	0.620101	0.60639	0.572731
1344.00	0.827735	0.853898	0.879705	0.80402	0.846063	0.852734	0.791489	0.807062	0.805961	0.761396	0.791568	0.775899	0.782641	0.799957	0.746642	0.790105	0.782244	0.7469	0.750728	0.768729	0.775079	0.702793	0.751254	0.756585	0.668385	0.761007	0.742401	0.662459	0.670768	0.638331	0.639632	0.677486	0.675796	0.628371	0.651753	0.648711	0.62675	0.653297	0.627931	0.626972	0.640861	0.624738	0.627981	0.628865	0.621297	0.635996	0.625567	0.61184	0.578085
1344.50	0.833647	0.859804	0.885597	0.809867	0.851936	0.858544	0.797304	0.812922	0.811769	0.767166	0.797353	0.78167	0.788358	0.80566	0.752313	0.79579	0.787962	0.752568	0.756345	0.774385	0.780618	0.708382	0.756872	0.762163	0.673975	0.766669	0.74795	0.668008	0.67638	0.643869	0.645174	0.683079	0.681306	0.633906	0.657382	0.654192	0.632302	0.658879	0.633426	0.63244	0.646412	0.630206	0.633386	0.634408	0.626752	0.641451	0.631022	0.617276	0.583432
1345.00	0.839532	0.865682	0.891462	0.815687	0.85778	0.864327	0.803092	0.818755	0.817551	0.77291	0.803112	0.787414	0.79405	0.811339	0.75796	0.801455	0.793658	0.758213	0.761941	0.780021	0.786135	0.713951	0.76247	0.767722	0.679548	0.772312	0.753481	0.67354	0.681975	0.649391	0.650701	0.688653	0.686798	0.639427	0.662993	0.659658	0.637842	0.664444	0.638906	0.637893	0.651948	0.635659	0.638778	0.639937	0.632193	0.646894	0.636464	0.6227	0.588773
1345.50	0.845387	0.871527	0.897298	0.821477	0.863595	0.870083	0.808854	0.824559	0.823304	0.778627	0.808844	0.793131	0.799715	0.816992	0.763583	0.807096	0.79933	0.763833	0.767516	0.785636	0.791631	0.719499	0.768047	0.77326	0.685102	0.777936	0.758992	0.679053	0.687548	0.654893	0.656209	0.694208	0.692271	0.64493	0.668585	0.665106	0.643368	0.669989	0.644369	0.64333	0.657467	0.641094	0.644157	0.645451	0.63762	0.652322	0.641893	0.628109	0.594103
1346.00	0.851209	0.87734	0.903101	0.827235	0.869378	0.87581	0.814585	0.830331	0.829024	0.784315	0.814547	0.798818	0.805351	0.822615	0.769178	0.81271	0.804973	0.769426	0.773067	0.791226	0.797103	0.725021	0.773599	0.778772	0.690631	0.783536	0.764478	0.684544	0.693097	0.660373	0.661696	0.699738	0.697721	0.650412	0.674154	0.670533	0.648875	0.675511	0.649813	0.648749	0.662965	0.646511	0.649518	0.650945	0.643029	0.657732	0.647303	0.633499	0.599421
1346.50	0.857004	0.883126	0.908877	0.832966	0.875134	0.881512	0.82029	0.836076	0.834717	0.789979	0.820226	0.80448	0.810962	0.828214	0.774751	0.818303	0.810591	0.774998	0.778599	0.796796	0.802555	0.730523	0.77913	0.784263	0.696142	0.789117	0.769945	0.690017	0.698628	0.665834	0.667167	0.705249	0.703153	0.655878	0.679703	0.675944	0.654366	0.681015	0.65524	0.654151	0.668446	0.651911	0.654865	0.656422	0.64842	0.663128	0.652698	0.638873	0.604727
1347.00	0.862769	0.888883	0.914624	0.838668	0.880861	0.887188	0.825965	0.841794	0.840381	0.795614	0.825878	0.810116	0.81655	0.833786	0.780296	0.82387	0.816183	0.780545	0.784106	0.802343	0.807982	0.736	0.784636	0.789729	0.701632	0.794676	0.775388	0.695468	0.704134	0.671273	0.672616	0.710736	0.708563	0.661323	0.685231	0.681332	0.659839	0.686496	0.660647	0.659534	0.673906	0.657291	0.660193	0.661879	0.653792	0.668505	0.658075	0.644227	0.610017
1347.50	0.868505	0.894611	0.920342	0.844342	0.886559	0.892839	0.831612	0.847485	0.846019	0.801223	0.831504	0.815724	0.822114	0.839331	0.785817	0.829411	0.821746	0.786068	0.78959	0.807865	0.813385	0.741453	0.790119	0.795169	0.707099	0.800211	0.780805	0.700897	0.709616	0.676688	0.678044	0.7162	0.713951	0.666746	0.690737	0.686699	0.66529	0.691954	0.666033	0.664896	0.679345	0.662651	0.665502	0.667314	0.659143	0.673861	0.66343	0.64956	0.615292
1348.00	0.874212	0.900309	0.926033	0.849988	0.89223	0.898465	0.83723	0.853149	0.85163	0.806805	0.837105	0.821306	0.827651	0.844849	0.791314	0.834926	0.827281	0.791566	0.795047	0.813361	0.818764	0.746883	0.795575	0.800581	0.712543	0.805722	0.786196	0.706302	0.715075	0.682078	0.683449	0.721639	0.719317	0.672146	0.696219	0.692043	0.670717	0.697388	0.671397	0.670236	0.68476	0.667989	0.670789	0.672725	0.664469	0.679196	0.668764	0.654872	0.620547
1348.50	0.87989	0.905979	0.931695	0.855605	0.897873	0.904064	0.842821	0.858784	0.857211	0.812359	0.842679	0.826859	0.833161	0.850339	0.796782	0.840413	0.832784	0.797039	0.800477	0.818829	0.824116	0.752286	0.801003	0.805965	0.717961	0.811204	0.791558	0.71168	0.720508	0.687442	0.688828	0.72705	0.724657	0.67752	0.701675	0.697361	0.67612	0.702797	0.676736	0.675552	0.69015	0.673302	0.676052	0.678111	0.66977	0.684505	0.674072	0.660158	0.625779
1349.00	0.885542	0.911623	0.937332	0.861198	0.903491	0.909641	0.848386	0.864397	0.86277	0.817888	0.84823	0.832387	0.838646	0.855803	0.802225	0.845874	0.838261	0.80249	0.805881	0.82427	0.829443	0.757664	0.806405	0.811324	0.723355	0.816662	0.796892	0.717032	0.725916	0.692781	0.694182	0.732435	0.729973	0.682869	0.707106	0.702657	0.681497	0.708182	0.682051	0.680845	0.695516	0.678591	0.681289	0.683471	0.675044	0.68979	0.679358	0.66542	0.630988
1349.50	0.89117	0.917243	0.942944	0.866765	0.909084	0.915192	0.853927	0.869985	0.868303	0.823394	0.853755	0.83789	0.844104	0.861241	0.80764	0.851309	0.843711	0.807916	0.811258	0.829682	0.834742	0.763015	0.811778	0.816655	0.728722	0.82209	0.802198	0.722358	0.731297	0.698092	0.699509	0.737794	0.735266	0.688192	0.712511	0.707925	0.686846	0.713541	0.68734	0.68611	0.700856	0.683855	0.686498	0.688805	0.680292	0.695047	0.684616	0.670655	0.63617
1350.00	0.896774	0.92284	0.948535	0.872308	0.914653	0.92072	0.859443	0.875549	0.873814	0.828875	0.859256	0.843369	0.849535	0.866655	0.813031	0.856717	0.849134	0.813318	0.816608	0.835066	0.840015	0.76834	0.817124	0.821959	0.734062	0.827489	0.807474	0.727656	0.736651	0.703376	0.704808	0.743126	0.740531	0.693488	0.717888	0.713166	0.692166	0.718873	0.692601	0.691347	0.706169	0.68909	0.691678	0.694111	0.68551	0.700276	0.689845	0.675864	0.641323
1350.50	0.902355	0.928413	0.954102	0.877827	0.920197	0.926223	0.864935	0.881089	0.8793	0.834332	0.864731	0.848822	0.854939	0.872044	0.818395	0.862096	0.85453	0.818693	0.821929	0.840421	0.845258	0.773636	0.82244	0.827234	0.739373	0.832856	0.812721	0.732922	0.741976	0.708629	0.710075	0.748426	0.745768	0.698752	0.723236	0.718377	0.697454	0.724176	0.697833	0.696552	0.71145	0.694296	0.696825	0.699385	0.690695	0.70547	0.695043	0.68104	0.646442
1351.00	0.907921	0.933972	0.959654	0.883328	0.925727	0.931711	0.870412	0.886611	0.88477	0.839772	0.870188	0.854258	0.860323	0.877416	0.823738	0.867455	0.859907	0.82405	0.827227	0.845753	0.850478	0.778908	0.827733	0.832488	0.74466	0.838199	0.817945	0.738163	0.747278	0.713859	0.715316	0.753701	0.750981	0.703991	0.72856	0.723564	0.702716	0.729455	0.70304	0.70173	0.716705	0.699476	0.701942	0.704633	0.695853	0.710636	0.700213	0.68619	0.65153
1351.50	0.913473	0.939519	0.965194	0.888813	0.931239	0.937181	0.875871	0.892117	0.890226	0.845194	0.875628	0.859676	0.865686	0.88277	0.82906	0.872791	0.865263	0.829386	0.8325	0.851062	0.855673	0.784156	0.833002	0.83772	0.749921	0.843516	0.823146	0.743376	0.752554	0.719063	0.72053	0.758948	0.756169	0.709202	0.733857	0.728722	0.707947	0.73471	0.708219	0.706878	0.721932	0.704629	0.70703	0.709853	0.700981	0.715772	0.705352	0.691312	0.656582
1352.00	0.919017	0.945057	0.970725	0.894284	0.936739	0.942639	0.881316	0.897608	0.89567	0.850602	0.88105	0.865079	0.87103	0.88811	0.834365	0.878109	0.870602	0.834703	0.837752	0.85635	0.860846	0.78938	0.838249	0.842931	0.755158	0.848811	0.828326	0.748563	0.757807	0.724243	0.725716	0.764171	0.761333	0.714387	0.73913	0.733854	0.71315	0.739942	0.713371	0.711996	0.727132	0.709754	0.712086	0.715047	0.706079	0.720876	0.710463	0.696404	0.661599
1352.50	0.924555	0.950592	0.97625	0.899745	0.942231	0.948088	0.886753	0.903089	0.901105	0.855997	0.886459	0.870472	0.876359	0.893438	0.839653	0.88341	0.875927	0.840004	0.842985	0.861621	0.866	0.794582	0.843478	0.848123	0.760372	0.854084	0.833487	0.753726	0.763039	0.729401	0.730878	0.76937	0.766473	0.719546	0.744381	0.738961	0.718327	0.745152	0.718497	0.717086	0.732307	0.714853	0.717111	0.720213	0.71115	0.725951	0.715544	0.701469	0.66658
1353.00	0.930091	0.956126	0.981775	0.905201	0.947718	0.953532	0.892183	0.908562	0.906537	0.861381	0.89186	0.875856	0.881676	0.898754	0.844931	0.888697	0.881239	0.845291	0.848201	0.866878	0.871137	0.799766	0.84869	0.8533	0.765565	0.859341	0.838632	0.758867	0.768251	0.73454	0.736016	0.774549	0.771593	0.724682	0.74961	0.744044	0.723478	0.750342	0.723599	0.722149	0.737458	0.719929	0.722107	0.725356	0.716196	0.730998	0.720598	0.706506	0.671523
1353.50	0.935632	0.961669	0.987308	0.910658	0.953208	0.958978	0.897615	0.914037	0.911973	0.866763	0.897257	0.881239	0.886989	0.904068	0.850204	0.893978	0.886547	0.850571	0.853407	0.872127	0.876263	0.804938	0.853892	0.858466	0.770743	0.864588	0.843767	0.763991	0.773447	0.739664	0.741136	0.779711	0.776696	0.729799	0.754824	0.749109	0.728609	0.755517	0.728681	0.727189	0.74259	0.724986	0.727079	0.730478	0.721221	0.736022	0.725628	0.711522	0.676435
1354.00	0.941188	0.967227	0.992854	0.916125	0.958709	0.964435	0.903055	0.919519	0.91742	0.872148	0.90266	0.886627	0.892306	0.909385	0.855479	0.899258	0.891856	0.855849	0.858608	0.877376	0.881386	0.810102	0.85909	0.863629	0.775912	0.869834	0.848898	0.769105	0.778637	0.744781	0.746244	0.784866	0.781787	0.734904	0.760031	0.754162	0.733724	0.760682	0.73375	0.732212	0.747711	0.730029	0.73203	0.735586	0.726231	0.741028	0.730641	0.716523	0.68132
1354.50	0.946762	0.972805	0.99842	0.921605	0.964227	0.969905	0.908508	0.925016	0.92288	0.877542	0.908071	0.892026	0.897629	0.914709	0.860762	0.904543	0.897171	0.86113	0.86381	0.88263	0.88651	0.815264	0.864289	0.868793	0.781077	0.87508	0.854029	0.774212	0.783822	0.749893	0.751346	0.790017	0.786872	0.739998	0.765233	0.759206	0.73883	0.765841	0.738808	0.737223	0.752823	0.735062	0.736966	0.740684	0.731232	0.746021	0.735639	0.721511	0.686179
1355.00	0.95236	0.978411	1.00401	0.927106	0.96977	0.975399	0.913981	0.930535	0.928363	0.882951	0.913499	0.897443	0.902966	0.920048	0.866058	0.909838	0.9025	0.866421	0.869019	0.887894	0.891643	0.82043	0.869495	0.873964	0.786245	0.880335	0.859168	0.77932	0.789011	0.755009	0.756446	0.79517	0.791955	0.745091	0.770439	0.764248	0.743932	0.771	0.743865	0.742227	0.757933	0.740092	0.741892	0.745779	0.736228	0.751007	0.740629	0.726493	0.691021
1355.50	0.95799	0.98405	1.00964	0.932636	0.975344	0.980922	0.91948	0.936082	0.933872	0.88838	0.918949	0.902883	0.908322	0.925404	0.871374	0.915149	0.907847	0.871728	0.874239	0.893174	0.896788	0.825604	0.874713	0.879147	0.79142	0.885606	0.864317	0.784434	0.794209	0.760133	0.761549	0.800331	0.797043	0.750185	0.775653	0.769293	0.749033	0.776162	0.748924	0.747229	0.763047	0.745121	0.746813	0.750874	0.741224	0.75599	0.745615	0.731474	0.695849
1356.00	0.963663	0.989735	1.01532	0.938206	0.980963	0.986486	0.925018	0.941673	0.93942	0.893844	0.924435	0.90836	0.913712	0.930793	0.876723	0.92049	0.913227	0.877062	0.879484	0.898483	0.90196	0.830801	0.879958	0.884356	0.796615	0.890904	0.869489	0.789565	0.79943	0.765277	0.76667	0.805514	0.802148	0.755293	0.78089	0.774353	0.754148	0.78134	0.753999	0.752243	0.768178	0.750164	0.75174	0.755983	0.746235	0.760984	0.750611	0.736466	0.700676
1356.50	0.969387	0.995474	1.02104	0.943826	0.986633	0.992099	0.930602	0.947312	0.945012	0.899348	0.929963	0.91388	0.919141	0.936221	0.882112	0.925866	0.918645	0.882432	0.884761	0.903829	0.907165	0.836026	0.885235	0.889596	0.801837	0.896237	0.874692	0.794721	0.804679	0.770449	0.771813	0.810725	0.807277	0.760424	0.786155	0.779436	0.759283	0.78654	0.759096	0.757275	0.773332	0.755226	0.756682	0.761114	0.751265	0.765995	0.755621	0.741476	0.705509
1357.00	0.975173	1.00127	1.02684	0.949503	0.992365	0.997769	0.93624	0.95301	0.950657	0.904902	0.935544	0.919452	0.924619	0.941696	0.887548	0.931286	0.924111	0.887847	0.890078	0.909219	0.912414	0.841288	0.890554	0.894876	0.807096	0.901613	0.879933	0.799913	0.809966	0.775656	0.776989	0.815973	0.812441	0.765585	0.791459	0.784551	0.764448	0.791773	0.764226	0.762334	0.778518	0.760316	0.761647	0.766275	0.756325	0.771033	0.760657	0.746514	0.710358
1357.50	0.981028	1.00714	1.0327	0.955248	0.998167	1.00351	0.94194	0.958775	0.956363	0.910517	0.941187	0.925086	0.930155	0.947229	0.893041	0.93676	0.929635	0.893316	0.895446	0.914662	0.917714	0.846597	0.895925	0.900207	0.812401	0.907041	0.885221	0.805148	0.815302	0.780907	0.782206	0.821268	0.81765	0.770786	0.796811	0.789707	0.769652	0.797046	0.769398	0.767431	0.783746	0.765445	0.766644	0.771477	0.761423	0.776108	0.765728	0.751588	0.715232
1358.00	0.986965	1.0131	1.03865	0.961073	1.00405	1.00932	0.947715	0.96462	0.962143	0.916206	0.946904	0.930794	0.935762	0.95283	0.898604	0.9423	0.93523	0.898853	0.900878	0.920172	0.923078	0.851966	0.901359	0.905599	0.817764	0.912533	0.890567	0.810438	0.820698	0.786216	0.787476	0.826622	0.822915	0.776042	0.802226	0.794916	0.774908	0.802373	0.774624	0.772578	0.789028	0.770623	0.771687	0.776732	0.766571	0.781233	0.770847	0.75671	0.720146
1358.50	0.992997	1.01914	1.04469	0.966989	1.01003	1.01523	0.953576	0.970556	0.968007	0.921979	0.952707	0.936586	0.941452	0.958512	0.904245	0.947918	0.940905	0.904469	0.906384	0.925756	0.928516	0.857404	0.906869	0.911065	0.823197	0.918098	0.895984	0.815796	0.826168	0.791592	0.79281	0.832047	0.828248	0.781362	0.807712	0.80019	0.780226	0.807765	0.779916	0.777786	0.794375	0.775864	0.776787	0.782052	0.771779	0.786418	0.776026	0.761891	0.725111
1359.00	0.999133	1.0253	1.05084	0.973008	1.0161	1.02123	0.959533	0.976592	0.973967	0.927848	0.958607	0.942474	0.947234	0.964286	0.909977	0.953623	0.946673	0.910175	0.911974	0.931428	0.934039	0.862925	0.912466	0.916615	0.828711	0.923749	0.90148	0.82123	0.831719	0.797047	0.798219	0.837553	0.833661	0.786758	0.813284	0.805538	0.785619	0.813233	0.785284	0.783065	0.799797	0.781176	0.781955	0.787449	0.777059	0.791674	0.781276	0.767142	0.730138
1359.50	1.00539	1.03156	1.05711	0.979138	1.0223	1.02735	0.965597	0.982739	0.980034	0.933823	0.964614	0.94847	0.95312	0.970162	0.915809	0.959426	0.952546	0.915984	0.917662	0.937197	0.939659	0.868538	0.91816	0.922261	0.834317	0.929496	0.907068	0.826754	0.837364	0.80259	0.803715	0.843153	0.839165	0.792242	0.818951	0.810973	0.791097	0.81879	0.790738	0.788429	0.805306	0.786574	0.787203	0.792934	0.782423	0.797013	0.786609	0.772474	0.73524
1360.00	1.01177	1.03795	1.0635	0.98539	1.02861	1.03359	0.971777	0.989006	0.986219	0.939915	0.97074	0.954582	0.959121	0.976152	0.921751	0.96534	0.958533	0.921907	0.923459	0.943074	0.945386	0.874256	0.923964	0.928014	0.840027	0.935349	0.912759	0.832379	0.843115	0.808233	0.809309	0.848856	0.844769	0.797825	0.824725	0.816504	0.796673	0.824447	0.79629	0.793888	0.810912	0.792068	0.792542	0.798517	0.78788	0.802446	0.792036	0.777899	0.740427
1360.50	1.01829	1.04449	1.07004	0.991783	1.03506	1.03997	0.978093	0.995411	0.992542	0.946145	0.977004	0.960829	0.965256	0.982274	0.927824	0.971384	0.964652	0.927962	0.929382	0.949078	0.951236	0.880097	0.929894	0.933893	0.845859	0.941328	0.918569	0.838122	0.848989	0.813996	0.815021	0.854681	0.850493	0.803526	0.830624	0.822151	0.802365	0.830223	0.801959	0.79946	0.816635	0.797675	0.797991	0.804218	0.793449	0.807993	0.797577	0.783435	0.745719
1361.00	1.02498	1.05118	1.07672	0.998326	1.04167	1.0465	0.984554	1.00197	0.999013	0.95252	0.983416	0.967223	0.971534	0.988539	0.934036	0.977567	0.970915	0.934161	0.935442	0.955218	0.957221	0.886072	0.93596	0.939907	0.851823	0.947442	0.924511	0.843995	0.854998	0.819886	0.820859	0.860639	0.856345	0.809357	0.836658	0.827923	0.808184	0.836129	0.807752	0.805157	0.822483	0.803408	0.803562	0.810045	0.799139	0.813661	0.803242	0.789092	0.751125
1361.50	1.03183	1.05804	1.08358	1.00503	1.04843	1.0532	0.991174	1.00868	1.00565	0.959054	0.989988	0.973773	0.977968	0.994957	0.9404	0.983904	0.977334	0.940514	0.941654	0.961507	0.963351	0.892192	0.942174	0.94607	0.857932	0.953706	0.930596	0.850011	0.861153	0.825917	0.826838	0.866743	0.862337	0.815328	0.842841	0.833834	0.814142	0.842177	0.813684	0.810992	0.828471	0.80928	0.809264	0.816013	0.804965	0.819465	0.809042	0.794882	0.756658
1362.00	1.03886	1.06508	1.09061	1.01191	1.05538	1.06007	0.997968	1.01557	1.01246	0.965759	0.996736	0.980495	0.984573	1.00154	0.94693	0.990408	0.983922	0.947037	0.94803	0.967962	0.969643	0.898471	0.94855	0.952397	0.864201	0.960132	0.93684	0.856183	0.867468	0.832103	0.832971	0.873004	0.868484	0.821453	0.849183	0.839897	0.820252	0.848383	0.81977	0.816978	0.834613	0.815302	0.815114	0.822134	0.810938	0.825418	0.814992	0.80082	0.762331
1362.50	1.04609	1.07232	1.09783	1.01898	1.06252	1.06713	1.00495	1.02265	1.01946	0.972648	1.00367	0.987401	0.991359	1.00831	0.953638	0.997092	0.990692	0.95374	0.954583	0.974595	0.976106	0.904924	0.9551	0.958898	0.870642	0.966735	0.943253	0.862524	0.873957	0.838455	0.839274	0.879436	0.874798	0.827744	0.855699	0.846124	0.826529	0.854758	0.826019	0.823127	0.840922	0.821486	0.821122	0.82842	0.817074	0.831532	0.821103	0.806918	0.768155
1363.00	1.05354	1.07978	1.10527	1.02626	1.06986	1.0744	1.01214	1.02994	1.02666	0.979738	1.01081	0.994509	0.998346	1.01528	0.960541	1.00397	0.997661	0.96064	0.96133	0.981423	0.98276	0.911567	0.961839	0.965591	0.877273	0.973531	0.949854	0.869051	0.880635	0.844991	0.845761	0.886055	0.881295	0.834218	0.862406	0.852533	0.832987	0.861321	0.832449	0.829456	0.847415	0.82785	0.827303	0.834888	0.823388	0.837823	0.82739	0.813191	0.774145
1363.50	1.0612	1.08746	1.11293	1.03376	1.07744	1.08189	1.01954	1.03745	1.03409	0.987042	1.01817	1.00183	1.00554	1.02245	0.967652	1.01106	1.00484	0.96775	0.968282	0.988461	0.989615	0.918413	0.968783	0.972485	0.884104	0.980534	0.956654	0.875776	0.887515	0.851721	0.852445	0.892873	0.887988	0.840885	0.869314	0.859133	0.839639	0.868083	0.839072	0.835975	0.854104	0.834405	0.833671	0.841549	0.82989	0.844303	0.833866	0.81965	0.780315
1364.00	1.06912	1.09538	1.12083	1.04149	1.08525	1.08961	1.02718	1.0452	1.04174	0.994574	1.02577	1.00938	1.01297	1.02986	0.974985	1.01838	1.01225	0.975083	0.975456	0.995723	0.996688	0.925475	0.975943	0.979595	0.891152	0.987759	0.963669	0.882713	0.894611	0.858661	0.859339	0.899904	0.894889	0.847759	0.876438	0.865939	0.846499	0.875057	0.845902	0.842697	0.861004	0.841167	0.840238	0.848419	0.836597	0.850986	0.840544	0.82631	0.786678
1364.50	1.07728	1.10355	1.12898	1.04947	1.09331	1.09759	1.03507	1.05319	1.04965	1.00235	1.0336	1.01717	1.02063	1.0375	0.982552	1.02593	1.0199	0.98265	0.982863	1.00322	1.00399	0.932764	0.983334	0.986932	0.898428	0.995217	0.970909	0.889873	0.901935	0.865821	0.866456	0.907159	0.902011	0.854851	0.88379	0.872962	0.853578	0.882256	0.852949	0.849633	0.868127	0.848144	0.847015	0.855507	0.843518	0.857883	0.847434	0.833182	0.793242
1365.00	1.08573	1.11201	1.13741	1.05773	1.10165	1.10583	1.04324	1.06147	1.05783	1.01038	1.04171	1.02522	1.02856	1.0454	0.990377	1.03374	1.0278	0.990473	0.990523	1.01098	1.01154	0.940303	0.990976	0.994516	0.905952	1.00293	0.978396	0.897275	0.909506	0.873222	0.873815	0.914658	0.909375	0.86218	0.89139	0.880221	0.860895	0.8897	0.860235	0.856803	0.875491	0.855357	0.854021	0.862832	0.850673	0.865014	0.854556	0.840284	0.800028
1365.50	1.09447	1.12075	1.14614	1.06627	1.11028	1.11435	1.05168	1.07003	1.06628	1.0187	1.0501	1.03355	1.03676	1.05358	0.998469	1.04182	1.03598	0.998562	0.998446	1.01901	1.01936	0.948103	0.998882	1.00236	0.913734	1.01091	0.98614	0.904931	0.917335	0.880874	0.881425	0.922413	0.91699	0.869758	0.89925	0.887726	0.868462	0.8974	0.86777	0.864215	0.883108	0.862816	0.861265	0.870407	0.858071	0.872388	0.861921	0.847627	0.807044
1366.00	1.10352	1.12981	1.15517	1.07512	1.11922	1.12318	1.06043	1.0789	1.07504	1.0273	1.05878	1.04217	1.04525	1.06205	1.00685	1.05018	1.04445	1.00693	1.00665	1.02732	1.02745	0.956179	1.00707	1.01048	0.92179	1.01917	0.994158	0.912854	0.925437	0.888794	0.889301	0.930439	0.924873	0.877597	0.907383	0.895492	0.876293	0.90537	0.875567	0.871886	0.890992	0.870535	0.868762	0.878246	0.865727	0.880018	0.869543	0.855225	0.814303
1366.50	1.1129	1.13919	1.16454	1.08429	1.12849	1.13232	1.0695	1.08809	1.0841	1.03622	1.06777	1.05109	1.05404	1.07083	1.01552	1.05884	1.05322	1.01561	1.01515	1.03594	1.03584	0.964545	1.01555	1.01888	0.930136	1.02772	1.00246	0.92106	0.933828	0.896994	0.897457	0.938751	0.933037	0.885715	0.915804	0.903534	0.884402	0.913626	0.883642	0.879829	0.899158	0.878528	0.876523	0.886363	0.873656	0.887919	0.877436	0.863094	0.821818
1367.00	1.12263	1.14891	1.17425	1.09379	1.13809	1.1418	1.0789	1.09761	1.0935	1.04546	1.07709	1.06035	1.06316	1.07994	1.02452	1.06782	1.06232	1.02459	1.02396	1.04487	1.04454	0.973217	1.02435	1.02759	0.938783	1.03659	1.01107	0.929561	0.94252	0.90549	0.905905	0.947364	0.941498	0.894122	0.924528	0.911865	0.892804	0.92218	0.892007	0.888056	0.907618	0.886809	0.884564	0.894772	0.88187	0.896104	0.885611	0.871245	0.829599
1367.50	1.13272	1.159	1.18433	1.10366	1.14805	1.15164	1.08866	1.1075	1.10326	1.05505	1.08676	1.06994	1.07262	1.08939	1.03385	1.07714	1.07175	1.03391	1.03309	1.05414	1.05356	0.982211	1.03347	1.03663	0.947749	1.04578	1.01999	0.938376	0.951534	0.9143	0.914664	0.956296	0.950272	0.902841	0.933574	0.920501	0.901515	0.931051	0.900681	0.896588	0.91639	0.895393	0.8929	0.903489	0.890388	0.90459	0.894087	0.879698	0.837663
1368.00	1.1432	1.16947	1.1948	1.1139	1.1584	1.16185	1.09879	1.11777	1.11338	1.06501	1.0968	1.07991	1.08243	1.09921	1.04354	1.08681	1.08154	1.04358	1.04257	1.06376	1.06293	0.991545	1.04295	1.04601	0.957052	1.05533	1.02926	0.947521	0.960885	0.92344	0.923749	0.965564	0.959376	0.911886	0.942958	0.929462	0.910551	0.940255	0.90968	0.905436	0.925489	0.904298	0.901548	0.912532	0.899222	0.913391	0.902879	0.888465	0.846022
1368.50	1.1541	1.18037	1.20569	1.12456	1.16916	1.17247	1.10933	1.12844	1.12392	1.07537	1.10723	1.09027	1.09264	1.10942	1.05361	1.09686	1.09173	1.05364	1.05243	1.07376	1.07268	1.00125	1.0528	1.05576	0.966723	1.06525	1.03889	0.957026	0.970605	0.932941	0.93319	0.975199	0.968842	0.921289	0.952712	0.938776	0.919942	0.949823	0.919033	0.914632	0.934948	0.91355	0.910534	0.921928	0.908406	0.922536	0.912015	0.897576	0.854703
1369.00	1.16543	1.1917	1.21702	1.13564	1.18035	1.18351	1.12028	1.13954	1.13487	1.08614	1.11808	1.10104	1.10325	1.12004	1.06408	1.10732	1.10232	1.06409	1.06268	1.08415	1.08282	1.01133	1.06304	1.0659	0.976768	1.07556	1.04889	0.966898	0.980704	0.942809	0.942993	0.985208	0.978675	0.931057	0.962844	0.948451	0.929695	0.959762	0.928749	0.924183	0.944772	0.923157	0.919864	0.931688	0.917943	0.932031	0.9215	0.907037	0.863711
1369.50	1.17721	1.20348	1.22879	1.14715	1.19197	1.19499	1.13167	1.15106	1.14624	1.09734	1.12935	1.11224	1.11428	1.13107	1.07497	1.11818	1.11332	1.07495	1.07331	1.09493	1.09335	1.0218	1.07369	1.07643	0.987198	1.08627	1.05928	0.977147	0.991192	0.953056	0.95317	0.9956	0.988887	0.941201	0.973365	0.958496	0.93982	0.970082	0.938837	0.934098	0.954971	0.933129	0.929549	0.941818	0.927845	0.941886	0.931346	0.916858	0.873054
1370.00	1.18946	1.21573	1.24103	1.15912	1.20406	1.20692	1.1435	1.16304	1.15807	1.10897	1.14105	1.12387	1.12574	1.14253	1.08627	1.12947	1.12475	1.08624	1.08437	1.10614	1.10429	1.03268	1.08474	1.08737	0.998031	1.0974	1.07007	0.987792	1.00209	0.963701	0.963737	1.00639	0.999496	0.951739	0.984294	0.968932	0.950334	0.980801	0.949315	0.944393	0.965562	0.943484	0.939605	0.952337	0.938128	0.952116	0.941567	0.927056	0.882748
1370.50	1.2022	1.22847	1.25376	1.17157	1.21663	1.21933	1.15581	1.17549	1.17038	1.12108	1.15323	1.13597	1.13766	1.15445	1.09804	1.14121	1.13664	1.09797	1.09585	1.11778	1.11567	1.04398	1.09624	1.09876	1.00929	1.10897	1.08129	0.998854	1.01342	0.974766	0.97472	1.01761	1.01053	0.962693	0.995657	0.979781	0.96126	0.991942	0.960206	0.955092	0.97657	0.954244	0.950052	0.963269	0.948814	0.962747	0.952185	0.937652	0.892815
1371.00	1.21546	1.24174	1.26701	1.18453	1.22971	1.23225	1.16861	1.18845	1.18318	1.13368	1.1659	1.14856	1.15006	1.16684	1.11027	1.15342	1.14901	1.11018	1.1078	1.12989	1.1275	1.05574	1.1082	1.1106	1.021	1.12101	1.09296	1.01036	1.0252	0.986275	0.986137	1.02928	1.022	0.974085	1.00748	0.991063	0.972617	1.00353	0.97153	0.966215	0.988014	0.96543	0.960913	0.974633	0.959924	0.973796	0.96322	0.948668	0.903274
1371.50	1.22926	1.25554	1.28079	1.19801	1.24332	1.24569	1.18192	1.20191	1.1965	1.14678	1.17907	1.16165	1.16296	1.17973	1.123	1.16612	1.16186	1.12287	1.12022	1.14247	1.13981	1.06796	1.12063	1.12292	1.03317	1.13352	1.10509	1.02231	1.03746	0.99824	0.998003	1.0414	1.03392	0.985924	1.01976	1.00279	0.984419	1.01557	0.9833	0.977774	0.999904	0.977056	0.972196	0.986441	0.97147	0.985277	0.974683	0.960113	0.914134
1372.00	1.24362	1.26991	1.29513	1.21204	1.25748	1.25969	1.19576	1.21592	1.21036	1.16042	1.19278	1.17528	1.17639	1.19314	1.13625	1.17934	1.17524	1.13607	1.13313	1.15556	1.15261	1.08068	1.13356	1.13574	1.04583	1.14654	1.11771	1.03475	1.05021	1.01069	1.01035	1.05402	1.04633	0.998239	1.03255	1.01499	0.996693	1.02809	0.995545	0.989798	1.01227	0.989152	0.983931	0.998723	0.98348	0.997218	0.986603	0.972019	0.925426
1372.50	1.25856	1.28486	1.31006	1.22664	1.27222	1.27425	1.21017	1.2305	1.2248	1.17462	1.20705	1.18947	1.19036	1.20709	1.15004	1.19309	1.18916	1.14982	1.14657	1.16919	1.16594	1.09391	1.14701	1.14909	1.059	1.1601	1.13085	1.04768	1.06347	1.02365	1.02319	1.06715	1.05925	1.01105	1.04585	1.02769	1.00946	1.04112	1.00829	1.00231	1.02513	1.00174	0.99614	1.0115	0.995975	1.00964	0.999001	0.984405	0.937168
1373.00	1.27412	1.30043	1.3256	1.24184	1.28757	1.28943	1.22516	1.24568	1.23983	1.18939	1.2219	1.20423	1.2049	1.22162	1.1644	1.2074	1.20365	1.16412	1.16056	1.18337	1.17981	1.10768	1.16101	1.16298	1.07271	1.1742	1.14452	1.06115	1.07728	1.03714	1.03656	1.08081	1.07269	1.02438	1.0597	1.04091	1.02275	1.05468	1.02155	1.01533	1.03852	1.01484	1.00884	1.02479	1.00898	1.02257	1.0119	0.997297	0.949385
1373.50	1.29032	1.31664	1.34177	1.25767	1.30354	1.30522	1.24077	1.26148	1.25549	1.20476	1.23736	1.21961	1.22005	1.23674	1.17935	1.2223	1.21873	1.17901	1.17512	1.19813	1.19425	1.12201	1.17558	1.17744	1.08698	1.18888	1.15877	1.07517	1.09166	1.05119	1.05047	1.09503	1.08668	1.03826	1.07412	1.05467	1.03657	1.06879	1.03535	1.02888	1.05245	1.02848	1.02207	1.03863	1.02251	1.03603	1.02533	1.01072	0.962099
1374.00	1.30717	1.33351	1.3586	1.27415	1.32016	1.32168	1.25702	1.27793	1.27179	1.22077	1.25347	1.23561	1.23581	1.25248	1.19492	1.23781	1.23442	1.19452	1.19028	1.21351	1.2093	1.13694	1.19076	1.19251	1.10183	1.20417	1.17361	1.08977	1.10663	1.06583	1.06496	1.10985	1.10126	1.05271	1.08913	1.06901	1.05097	1.08349	1.04973	1.04299	1.06695	1.04269	1.03584	1.05304	1.03661	1.05005	1.03931	1.0247	0.97534
1374.50	1.32471	1.35107	1.37612	1.2913	1.33747	1.33881	1.27393	1.29507	1.28876	1.23743	1.27023	1.25228	1.25222	1.26888	1.21114	1.25396	1.25076	1.21067	1.20606	1.22953	1.22497	1.15247	1.20655	1.20819	1.1173	1.22008	1.18907	1.10497	1.12222	1.08108	1.08004	1.12528	1.11644	1.06775	1.10477	1.08394	1.06596	1.09879	1.0647	1.05769	1.08205	1.05749	1.05018	1.06804	1.0513	1.06465	1.05388	1.03926	0.989129
1375.00	1.34297	1.36934	1.39436	1.30916	1.35548	1.35666	1.29155	1.31292	1.30645	1.25478	1.28769	1.26965	1.26932	1.28595	1.22804	1.27078	1.26778	1.2275	1.22252	1.24623	1.2413	1.16866	1.22302	1.22453	1.13343	1.23666	1.2052	1.12082	1.13846	1.09698	1.09577	1.14137	1.13226	1.08342	1.12105	1.0995	1.08159	1.11473	1.0803	1.07302	1.09778	1.07291	1.06514	1.08367	1.0666	1.07988	1.06906	1.05444	1.00351
1375.50	1.36197	1.38836	1.41334	1.32776	1.37423	1.37524	1.3099	1.33151	1.32486	1.27285	1.30586	1.28774	1.28713	1.30374	1.24564	1.28831	1.2855	1.24503	1.23966	1.26363	1.25832	1.18552	1.24017	1.24155	1.15022	1.25393	1.22201	1.13734	1.15537	1.11354	1.11215	1.15813	1.14875	1.09975	1.13802	1.11572	1.09786	1.13133	1.09656	1.08899	1.11416	1.08899	1.08072	1.09996	1.08256	1.09574	1.08489	1.07026	1.01849
1376.00	1.38173	1.40814	1.43309	1.34711	1.39373	1.39459	1.32901	1.35087	1.34402	1.29166	1.32478	1.30658	1.30567	1.32225	1.26398	1.30656	1.30395	1.2633	1.25751	1.28176	1.27606	1.20308	1.25804	1.25928	1.16772	1.27191	1.23953	1.15455	1.173	1.13081	1.12922	1.1756	1.16593	1.11676	1.15568	1.13263	1.11482	1.14862	1.11351	1.10563	1.13124	1.10575	1.09697	1.11693	1.09918	1.11228	1.1014	1.08675	1.03412
1376.50	1.4023	1.42872	1.45365	1.36726	1.41404	1.41473	1.34891	1.37104	1.36398	1.31126	1.34448	1.32621	1.325	1.34154	1.2831	1.32558	1.32318	1.28233	1.27613	1.30066	1.29456	1.22139	1.27666	1.27777	1.18596	1.29065	1.25781	1.1725	1.19136	1.14881	1.14701	1.1938	1.18384	1.1345	1.1741	1.15026	1.13251	1.16665	1.13118	1.12298	1.14904	1.12322	1.11391	1.13463	1.11653	1.12954	1.11862	1.10394	1.05042
1377.00	1.4237	1.45014	1.47505	1.38824	1.43517	1.43571	1.36964	1.39204	1.38475	1.33167	1.365	1.34666	1.34512	1.36163	1.30302	1.3454	1.34321	1.30216	1.29553	1.32037	1.31385	1.24047	1.29607	1.29703	1.20498	1.31018	1.27687	1.19122	1.21051	1.16758	1.16557	1.21279	1.20252	1.15299	1.19329	1.16864	1.15095	1.18544	1.1496	1.14107	1.1676	1.14145	1.13159	1.15308	1.13461	1.14754	1.13658	1.12188	1.06744
1377.50	1.44595	1.47241	1.49731	1.41007	1.45715	1.45753	1.39121	1.41388	1.40636	1.35291	1.38634	1.36795	1.36608	1.38254	1.32376	1.36604	1.36407	1.32281	1.31574	1.34089	1.33395	1.26035	1.31629	1.31709	1.2248	1.33051	1.29673	1.21072	1.23045	1.18714	1.1849	1.23256	1.22198	1.17225	1.21327	1.1878	1.17015	1.205	1.1688	1.15993	1.18693	1.16044	1.15001	1.17232	1.15347	1.1663	1.15531	1.14058	1.08518
1378.00	1.4691	1.49557	1.52048	1.43278	1.48001	1.48024	1.41366	1.43662	1.42884	1.37502	1.40855	1.39012	1.38789	1.40431	1.34537	1.38754	1.38579	1.34433	1.3368	1.36227	1.35489	1.28107	1.33735	1.338	1.24545	1.35169	1.31742	1.23105	1.25123	1.20753	1.20505	1.25316	1.24226	1.19234	1.23409	1.20777	1.19018	1.2254	1.18882	1.17959	1.20709	1.18024	1.16923	1.19237	1.17313	1.18587	1.17484	1.16009	1.10369
1378.50	1.49316	1.51965	1.54458	1.4564	1.50379	1.50386	1.43701	1.46027	1.45222	1.39803	1.43166	1.41319	1.4106	1.42696	1.36786	1.40992	1.4084	1.36673	1.35873	1.38455	1.3767	1.30266	1.35929	1.35977	1.26697	1.37374	1.33898	1.25223	1.27288	1.22876	1.22606	1.27462	1.26339	1.21327	1.25578	1.22858	1.21105	1.24665	1.20968	1.20007	1.2281	1.20088	1.18927	1.21327	1.19363	1.20628	1.19521	1.18042	1.12301
1379.00	1.51817	1.54468	1.56964	1.48097	1.52851	1.5284	1.46129	1.48484	1.47653	1.42196	1.4557	1.43719	1.43422	1.45053	1.39126	1.43321	1.43193	1.39003	1.38156	1.40772	1.39941	1.32514	1.38212	1.38244	1.28938	1.3967	1.36143	1.27429	1.29541	1.25088	1.24793	1.29695	1.2854	1.23506	1.27836	1.25025	1.23278	1.26878	1.23141	1.22141	1.24999	1.22237	1.21016	1.23505	1.21498	1.22754	1.21642	1.20161	1.14315
1379.50	1.54417	1.5707	1.59569	1.5065	1.55421	1.55391	1.48652	1.51038	1.5018	1.44684	1.4807	1.46214	1.45878	1.47504	1.41561	1.45744	1.45641	1.41429	1.40533	1.43184	1.42305	1.34856	1.40588	1.40604	1.31271	1.4206	1.3848	1.29726	1.31887	1.27391	1.27071	1.32021	1.30831	1.25777	1.30186	1.27283	1.25542	1.29183	1.25405	1.24364	1.27279	1.24477	1.23192	1.25774	1.23723	1.24969	1.23853	1.2237	1.16416
1380.00	1.57117	1.59772	1.62275	1.53303	1.58092	1.5804	1.51274	1.5369	1.52805	1.4727	1.50668	1.48808	1.48431	1.50054	1.44092	1.48263	1.48186	1.43951	1.43005	1.45691	1.44763	1.37293	1.4306	1.43059	1.33699	1.44546	1.40911	1.32117	1.34327	1.29787	1.29443	1.3444	1.33216	1.2814	1.32631	1.29632	1.27899	1.31583	1.27761	1.26679	1.29652	1.26809	1.2546	1.28136	1.2604	1.27276	1.26155	1.2467	1.18605
1380.50	1.59919	1.62576	1.65085	1.56057	1.60864	1.60789	1.53995	1.56441	1.55531	1.49954	1.53366	1.515	1.51082	1.52702	1.46721	1.5088	1.5083	1.46571	1.45575	1.48296	1.47317	1.39827	1.45629	1.4561	1.36222	1.47129	1.43437	1.34603	1.36863	1.32278	1.31909	1.36954	1.35697	1.30599	1.35173	1.32076	1.3035	1.34078	1.30212	1.29086	1.32121	1.29235	1.27819	1.30593	1.28451	1.29676	1.28549	1.27064	1.20885
1381.00	1.62828	1.65487	1.68001	1.58916	1.63741	1.63642	1.5682	1.59296	1.58361	1.52741	1.56168	1.54296	1.53836	1.55454	1.49452	1.53598	1.53578	1.49293	1.48245	1.51002	1.49971	1.42462	1.483	1.48262	1.38846	1.49813	1.46064	1.37189	1.39499	1.34868	1.34474	1.39569	1.38276	1.33156	1.37816	1.34618	1.32899	1.36673	1.32761	1.31591	1.34689	1.31759	1.30274	1.3315	1.3096	1.32173	1.3104	1.29555	1.23261
1381.50	1.65842	1.68503	1.71023	1.6188	1.66725	1.666	1.59748	1.62255	1.61295	1.55631	1.59075	1.57194	1.56691	1.58309	1.52285	1.56417	1.56428	1.52118	1.51016	1.53808	1.52726	1.45197	1.51072	1.51013	1.41571	1.52598	1.48791	1.39874	1.42235	1.37557	1.37137	1.42283	1.40956	1.35812	1.4056	1.37258	1.35548	1.39368	1.35409	1.34194	1.37356	1.34382	1.32826	1.35805	1.33566	1.34767	1.33628	1.32143	1.25732
1382.00	1.68964	1.71627	1.74152	1.64949	1.69814	1.69665	1.62781	1.6532	1.64336	1.58625	1.62087	1.60197	1.59649	1.6127	1.55222	1.5934	1.59384	1.55047	1.53889	1.56717	1.55582	1.48035	1.53948	1.53866	1.44396	1.55486	1.51619	1.42661	1.45073	1.40347	1.39901	1.45098	1.43736	1.38569	1.43406	1.39998	1.38296	1.42165	1.38158	1.36896	1.40124	1.37105	1.35475	1.38562	1.36273	1.37461	1.36315	1.3483	1.283
1382.50	1.72195	1.74861	1.7739	1.68127	1.73013	1.72838	1.65922	1.68494	1.67486	1.61727	1.65208	1.63307	1.62714	1.64338	1.58264	1.62368	1.62447	1.58083	1.56867	1.5973	1.58544	1.50978	1.5693	1.56823	1.47327	1.58478	1.54551	1.45552	1.48015	1.43241	1.42769	1.48018	1.46621	1.4143	1.46359	1.42841	1.41148	1.45066	1.4101	1.397	1.42996	1.39931	1.38226	1.41421	1.39081	1.40256	1.39105	1.37619	1.30969
1383.00	1.75537	1.78205	1.80737	1.71415	1.7632	1.76122	1.69172	1.71777	1.70746	1.64936	1.68439	1.66526	1.65887	1.67515	1.61415	1.65504	1.6562	1.61227	1.5995	1.62848	1.61613	1.54027	1.60019	1.59886	1.50363	1.61575	1.57588	1.48547	1.51063	1.46241	1.4574	1.51043	1.49612	1.44396	1.49418	1.45789	1.44104	1.48073	1.43966	1.42608	1.45972	1.42861	1.41077	1.44385	1.41993	1.43155	1.41997	1.40511	1.33739
1383.50	1.78987	1.81658	1.8419	1.74809	1.79735	1.79516	1.72528	1.7517	1.74114	1.68253	1.71778	1.69851	1.69167	1.70799	1.64671	1.68745	1.689	1.64478	1.63139	1.66072	1.64787	1.5718	1.63215	1.63054	1.53503	1.64777	1.60729	1.51647	1.54216	1.49345	1.48815	1.54172	1.52708	1.47465	1.52584	1.48839	1.47164	1.51184	1.47025	1.45618	1.4905	1.45894	1.4403	1.47452	1.45008	1.46155	1.44993	1.43505	1.36609
1384.00	1.82547	1.85221	1.87752	1.78312	1.83258	1.83021	1.75995	1.78673	1.77593	1.71679	1.75228	1.73285	1.72557	1.74192	1.68036	1.72096	1.72291	1.67839	1.66434	1.69403	1.6807	1.60441	1.6652	1.66329	1.5675	1.68084	1.63977	1.54852	1.57476	1.52556	1.51997	1.57408	1.55911	1.50641	1.55857	1.51996	1.5033	1.54402	1.50189	1.48735	1.52234	1.49033	1.47086	1.50625	1.48127	1.4926	1.48094	1.46603	1.39582
1384.50	1.86215	1.88893	1.91422	1.81925	1.86891	1.86637	1.79571	1.82287	1.81181	1.75215	1.78789	1.76828	1.76056	1.77694	1.71511	1.75554	1.75791	1.71308	1.69837	1.72841	1.71461	1.63809	1.69933	1.6971	1.60105	1.71498	1.6733	1.58164	1.60843	1.55874	1.55283	1.60751	1.59221	1.53923	1.59239	1.55258	1.53601	1.57727	1.5346	1.51957	1.55522	1.52277	1.50246	1.53903	1.51351	1.5247	1.513	1.49806	1.42658
1385.00	1.89991	1.92674	1.95198	1.85645	1.90632	1.90363	1.83255	1.86011	1.84878	1.78859	1.82461	1.80479	1.79665	1.81305	1.75095	1.79121	1.794	1.74885	1.73349	1.76386	1.74961	1.67283	1.73455	1.73199	1.63566	1.75017	1.70789	1.61582	1.64316	1.59299	1.58676	1.642	1.62638	1.57312	1.62729	1.58627	1.56979	1.61158	1.56835	1.55285	1.58915	1.55626	1.53509	1.57286	1.5468	1.55785	1.54612	1.53114	1.45837
1385.50	1.93873	1.9656	1.9908	1.89472	1.94481	1.94199	1.87047	1.89843	1.88681	1.82613	1.86243	1.84236	1.83383	1.85023	1.78787	1.82797	1.83118	1.78569	1.76968	1.80038	1.78569	1.70865	1.77084	1.76795	1.67133	1.78642	1.74353	1.65106	1.67897	1.62832	1.62173	1.67757	1.66162	1.60806	1.66326	1.62102	1.60463	1.64697	1.60316	1.58719	1.62412	1.59081	1.56877	1.60775	1.58114	1.59204	1.58029	1.56528	1.49117
1386.00	1.97858	2.00551	2.03067	1.93405	1.98437	1.98142	1.90946	1.9378	1.9259	1.86474	1.90133	1.88099	1.8721	1.88847	1.82589	1.8658	1.86942	1.8236	1.80695	1.83796	1.82284	1.74554	1.80821	1.80496	1.70807	1.82373	1.78021	1.68735	1.71585	1.66471	1.65775	1.7142	1.69793	1.64406	1.70029	1.65683	1.64052	1.68341	1.63902	1.62259	1.66013	1.6264	1.60348	1.64367	1.61653	1.62729	1.61551	1.60046	1.52499
1386.50	2.01943	2.04642	2.07156	1.97441	2.02497	2.02188	1.94947	1.97821	1.96602	1.90442	1.94128	1.92063	1.91142	1.92777	1.86498	1.90468	1.9087	1.86253	1.84528	1.87657	1.86105	1.78347	1.84662	1.84301	1.74585	1.86209	1.81792	1.72468	1.75377	1.70214	1.6948	1.75187	1.73528	1.68109	1.73837	1.69369	1.67745	1.72089	1.67591	1.65904	1.69716	1.66302	1.63922	1.68063	1.65294	1.66357	1.65176	1.63669	1.55982
1387.00	2.06128	2.08834	2.11348	2.01581	2.06664	2.06338	1.99053	2.01963	2.00716	1.94516	1.98229	1.9613	1.95181	1.96811	1.90515	1.94463	1.94903	1.9025	1.88468	1.91623	1.90031	1.82247	1.88608	1.88211	1.7847	1.9015	1.85667	1.76307	1.79275	1.74063	1.73287	1.7906	1.77369	1.71918	1.77749	1.7316	1.71543	1.75943	1.71386	1.69654	1.73523	1.70068	1.676	1.71863	1.69041	1.7009	1.68905	1.67397	1.59565
1387.50	2.10404	2.13119	2.15638	2.05819	2.10931	2.10585	2.03257	2.062	2.04929	1.98691	2.02428	2.00293	1.9932	2.00946	1.94635	1.98559	1.99035	1.94344	1.92512	1.95688	1.94059	1.86248	1.92654	1.92219	1.82456	1.94193	1.89641	1.80247	1.83276	1.78013	1.77194	1.83035	1.81312	1.75826	1.81763	1.77053	1.75443	1.79898	1.75282	1.73505	1.7743	1.73936	1.71379	1.75764	1.72888	1.73924	1.72734	1.71227	1.63247
1388.00	2.14767	2.17495	2.20022	2.1015	2.15293	2.14924	2.07556	2.10529	2.09236	2.02965	2.06722	2.04551	2.03556	2.05179	1.98855	2.02753	2.03263	1.98534	1.96656	1.99849	1.98185	1.90348	1.96798	1.96324	1.86541	1.98337	1.93713	1.84287	1.87377	1.82061	1.81197	1.87108	1.85355	1.79833	1.85874	1.81046	1.7944	1.83953	1.79277	1.77456	1.81435	1.77902	1.75257	1.79762	1.76833	1.77858	1.76662	1.75157	1.67024
1388.50	2.19214	2.21957	2.24498	2.14572	2.19748	2.19353	2.11947	2.14944	2.13637	2.07335	2.11107	2.089	2.07888	2.09507	2.03173	2.07043	2.07585	2.02816	2.00898	2.04105	2.0241	1.94546	2.01038	2.00522	1.90725	2.0258	1.97882	1.88426	1.91579	1.86206	1.85296	1.91279	1.89496	1.83937	1.90082	1.85138	1.83536	1.88106	1.83373	1.81505	1.85537	1.81966	1.79234	1.83858	1.80877	1.8189	1.80688	1.79185	1.70898
1389.00	2.23739	2.26502	2.2906	2.19078	2.24288	2.23865	2.16425	2.19442	2.18126	2.11795	2.15577	2.13338	2.12311	2.13926	2.07584	2.11426	2.11996	2.07186	2.05233	2.0845	2.06728	1.98838	2.0537	2.04811	1.95005	2.06921	2.02145	1.92662	1.95877	1.90445	1.89488	1.95542	1.93733	1.88134	1.94383	1.89325	1.87725	1.92354	1.87565	1.85649	1.89733	1.86126	1.83307	1.88046	1.85017	1.86017	1.8481	1.83308	1.74866
1389.50	2.28332	2.31119	2.33698	2.23656	2.28902	2.28451	2.20981	2.24012	2.22694	2.16337	2.20123	2.17857	2.16816	2.18428	2.12078	2.15894	2.16489	2.11636	2.09654	2.12879	2.11135	2.03217	2.09785	2.0918	1.99372	2.11352	2.06494	1.96987	2.00266	1.94768	1.93765	1.99891	1.98057	1.92419	1.98771	1.936	1.92002	1.9669	1.91848	1.89882	1.94015	1.90375	1.8747	1.92321	1.89244	1.90234	1.8902	1.8752	1.78923
1390.00	2.32989	2.35806	2.38406	2.28303	2.33584	2.33105	2.25611	2.28649	2.27338	2.20954	2.24741	2.22456	2.21401	2.2301	2.16651	2.20442	2.2106	2.16163	2.14156	2.17387	2.15629	2.0768	2.14282	2.13628	2.03826	2.15872	2.10929	2.014	2.04742	1.99175	1.98127	2.04321	2.02468	1.9679	2.03242	1.97961	1.96363	2.01112	1.96219	1.942	1.98382	1.94711	1.91723	1.9668	1.93558	1.94538	1.93319	1.91818	1.83067
1390.50	2.37702	2.40553	2.43173	2.33007	2.38321	2.37819	2.30305	2.33346	2.32045	2.25637	2.2942	2.27126	2.26059	2.27661	2.21293	2.25064	2.25702	2.20758	2.1873	2.21968	2.20202	2.1222	2.18852	2.18146	2.08358	2.20472	2.15443	2.05894	2.09298	2.03658	2.02567	2.08825	2.06956	2.01239	2.07789	2.02403	2.00803	2.05613	2.00671	1.98598	2.02828	1.99129	1.9606	2.01115	1.97953	1.98922	1.977	1.96195	1.87295
1391.00	2.42461	2.45352	2.47985	2.37758	2.43102	2.42581	2.35053	2.38091	2.36805	2.30374	2.34151	2.31861	2.30782	2.32372	2.25995	2.29751	2.30406	2.25414	2.23366	2.26615	2.24849	2.16829	2.23487	2.22726	2.12961	2.25146	2.20028	2.1046	2.13928	2.0821	2.07079	2.13395	2.11516	2.0576	2.12406	2.0692	2.05313	2.10186	2.05196	2.03069	2.07346	2.03622	2.00475	2.05619	2.02421	2.03382	2.02159	2.00644	1.916
1391.50	2.47256	2.50193	2.52827	2.42543	2.47914	2.4738	2.39844	2.42874	2.41604	2.35153	2.38925	2.36651	2.35559	2.37132	2.30745	2.34492	2.35163	2.3012	2.28053	2.31321	2.29561	2.21499	2.28179	2.27357	2.17626	2.29883	2.24677	2.1509	2.18621	2.12825	2.11655	2.18022	2.16138	2.10346	2.17083	2.11503	2.09888	2.14821	2.09788	2.07606	2.11929	2.08184	2.04961	2.10186	2.06955	2.07911	2.06688	2.05157	1.95979
1392.00	2.52075	2.55064	2.57683	2.4735	2.52743	2.52202	2.44665	2.47682	2.46426	2.39961	2.4373	2.41484	2.4038	2.41927	2.35532	2.39276	2.39962	2.34865	2.32777	2.36075	2.34329	2.26218	2.32917	2.3203	2.22343	2.34671	2.29381	2.19774	2.23366	2.17493	2.16289	2.22695	2.20813	2.14988	2.21811	2.16146	2.14517	2.19511	2.14434	2.122	2.16569	2.12805	2.09511	2.14805	2.11547	2.12501	2.1128	2.09725	2.00423
1392.50	2.56903	2.59949	2.62533	2.52162	2.57573	2.5703	2.49503	2.525	2.51253	2.4478	2.48554	2.46344	2.45229	2.46739	2.40342	2.44088	2.44786	2.39635	2.37524	2.40869	2.3914	2.30975	2.3769	2.3673	2.271	2.39494	2.34128	2.24497	2.28151	2.22207	2.20968	2.27403	2.2553	2.19676	2.26575	2.20839	2.19189	2.24244	2.19124	2.16842	2.21255	2.17477	2.14115	2.19467	2.16187	2.17144	2.15925	2.14337	2.04924
1393.00	2.61724	2.64835	2.67363	2.56968	2.62393	2.61851	2.54343	2.57316	2.56072	2.496	2.53386	2.51218	2.50092	2.51554	2.45165	2.48914	2.49624	2.44419	2.42281	2.45691	2.43984	2.35761	2.42486	2.41447	2.31886	2.44337	2.38909	2.2925	2.32965	2.26958	2.25685	2.32137	2.30281	2.244	2.31367	2.25574	2.23898	2.29011	2.23849	2.21524	2.2598	2.22191	2.18765	2.24165	2.20865	2.21834	2.20616	2.18986	2.09477
1393.50	2.66516	2.69699	2.72149	2.61745	2.67182	2.66639	2.59165	2.62109	2.60858	2.544	2.5821	2.56083	2.54947	2.56349	2.49982	2.53735	2.54454	2.49197	2.47031	2.50526	2.48844	2.40557	2.4729	2.46163	2.36684	2.49181	2.43707	2.34013	2.37789	2.31734	2.30425	2.36883	2.35051	2.29147	2.36167	2.30337	2.28627	2.33795	2.28593	2.26234	2.30729	2.26932	2.23447	2.28884	2.25568	2.26559	2.25339	2.23657	2.14069
1394.00	2.71258	2.74519	2.76872	2.66475	2.71921	2.71375	2.63949	2.66859	2.65596	2.59165	2.63012	2.60918	2.59772	2.61102	2.54778	2.58529	2.59257	2.53954	2.51757	2.55356	2.53703	2.45348	2.52087	2.50862	2.41478	2.54005	2.48508	2.38772	2.42608	2.36522	2.35174	2.41625	2.39826	2.33901	2.40959	2.35115	2.33365	2.38582	2.33342	2.30959	2.35488	2.31686	2.2815	2.33612	2.30282	2.31306	2.30079	2.28338	2.18689
1394.50	2.75925	2.79273	2.81516	2.71142	2.76592	2.76038	2.68677	2.7155	2.70268	2.63879	2.67777	2.65702	2.64547	2.65795	2.59542	2.63281	2.64012	2.58672	2.56447	2.60165	2.58548	2.50121	2.56863	2.55531	2.46255	2.58792	2.53299	2.4351	2.47407	2.41312	2.39919	2.46354	2.44595	2.38651	2.45727	2.39895	2.38098	2.43359	2.38085	2.35691	2.40244	2.36438	2.32863	2.38339	2.34995	2.36067	2.34825	2.33019	2.23328
1395.00	2.80494	2.83934	2.86063	2.75723	2.81172	2.80603	2.73326	2.76159	2.74857	2.68526	2.72489	2.70411	2.69248	2.70403	2.64257	2.67968	2.68696	2.63336	2.61084	2.6493	2.6336	2.5486	2.61601	2.60151	2.50997	2.63524	2.58062	2.48211	2.52168	2.46086	2.44643	2.51053	2.49342	2.43381	2.50452	2.44661	2.42813	2.4811	2.42806	2.40414	2.44982	2.41172	2.37572	2.43051	2.39691	2.40824	2.39561	2.37685	2.27975
1395.50	2.84935	2.88473	2.90491	2.80197	2.85632	2.85045	2.7787	2.80662	2.79343	2.73085	2.77125	2.75019	2.73847	2.74904	2.68903	2.72567	2.73284	2.67925	2.65653	2.69625	2.68118	2.59543	2.66282	2.64704	2.55685	2.68179	2.62777	2.52854	2.5687	2.50825	2.49325	2.55705	2.54048	2.48072	2.55112	2.49391	2.47492	2.52813	2.47488	2.45114	2.49679	2.45865	2.4226	2.47731	2.44352	2.4556	2.44265	2.42322	2.32613
1396.00	2.89225	2.92863	2.94788	2.84547	2.8995	2.89346	2.82291	2.85039	2.83713	2.77543	2.81668	2.79507	2.78327	2.7928	2.7347	2.77062	2.77758	2.72426	2.70141	2.74226	2.72809	2.64158	2.7089	2.69176	2.60302	2.72745	2.67427	2.57426	2.61497	2.55511	2.53949	2.60297	2.58699	2.5271	2.5969	2.5407	2.52121	2.57455	2.52118	2.49777	2.5432	2.50499	2.46915	2.52367	2.48963	2.50257	2.48924	2.46917	2.37233
1396.50	2.93341	2.97077	2.98937	2.88754	2.94097	2.93486	2.86566	2.89268	2.8795	2.81878	2.86097	2.8385	2.82666	2.83513	2.77938	2.81432	2.82094	2.76823	2.74535	2.78705	2.77414	2.68685	2.75406	2.73551	2.64832	2.77203	2.7199	2.61909	2.66029	2.60122	2.58495	2.64812	2.63275	2.57276	2.64168	2.58676	2.56685	2.62016	2.5668	2.54386	2.58886	2.55052	2.51521	2.5694	2.53507	2.54896	2.53516	2.51455	2.4182
1397.00	2.97263	3.01091	3.02924	2.92801	2.98049	2.97447	2.90675	2.93328	2.92039	2.86073	2.90389	2.88032	2.8685	2.87589	2.82293	2.85662	2.86277	2.81101	2.7882	2.83036	2.81915	2.73107	2.7981	2.77814	2.69256	2.81541	2.76446	2.66287	2.70447	2.64636	2.62942	2.69233	2.67757	2.61752	2.68526	2.63188	2.61165	2.66478	2.61155	2.58925	2.63356	2.59505	2.56061	2.61436	2.57966	2.59455	2.58023	2.55924	2.46361
1397.50	3.00974	3.04883	3.06734	2.96674	3.01784	3.01218	2.94603	2.972	2.95967	2.90106	2.94521	2.92035	2.90864	2.91496	2.86517	2.89736	2.90289	2.85244	2.82982	2.87192	2.86296	2.77407	2.84083	2.81952	2.73557	2.85741	2.80772	2.70547	2.74731	2.69031	2.67272	2.73544	2.72125	2.6612	2.7275	2.67587	2.65546	2.70825	2.65529	2.63374	2.67711	2.63839	2.60517	2.65835	2.62323	2.63913	2.62424	2.60307	2.5084
1398.00	3.04464	3.08436	3.10355	3.00357	3.05284	3.04791	2.98335	3.0087	2.99721	2.93956	2.98473	2.95845	2.94701	2.95227	2.90593	2.93643	2.94121	2.8924	2.87007	2.91152	2.9054	2.81567	2.88205	2.85952	2.77717	2.89791	2.84947	2.74675	2.78862	2.73284	2.71466	2.77727	2.76362	2.70362	2.76825	2.71855	2.69812	2.7504	2.69785	2.67716	2.71932	2.68037	2.64873	2.7012	2.66562	2.68251	2.66701	2.64591	2.55244
1398.50	3.07724	3.11737	3.13776	3.03838	3.08539	3.0816	3.01862	3.04325	3.0329	2.97605	3.02223	2.99451	2.98355	2.98775	2.94504	2.9737	2.97762	2.93073	2.9088	2.94895	2.9463	2.8557	2.92156	2.89803	2.8172	2.93675	2.88951	2.78658	2.82821	2.77375	2.75507	2.81765	2.80448	2.74461	2.80739	2.75973	2.73945	2.79108	2.73907	2.71933	2.76002	2.72086	2.69111	2.74273	2.70668	2.7245	2.70836	2.6876	2.59557
1399.00	3.10754	3.14778	3.16987	3.07103	3.11546	3.11326	3.05175	3.07556	3.06665	3.01032	3.05755	3.02844	3.01821	3.02141	2.98232	3.00911	3.01207	2.96727	2.94587	2.98408	2.98548	2.89398	2.9592	2.93496	2.85548	2.97378	2.92764	2.82486	2.86591	2.81285	2.79381	2.85639	2.84369	2.78399	2.84481	2.79927	2.77929	2.83013	2.77882	2.76005	2.79904	2.75974	2.73214	2.78276	2.74627	2.76492	2.74813	2.72801	2.63765
1399.50	3.13555	3.17556	3.19979	3.10142	3.14308	3.14291	3.08271	3.10558	3.09837	3.04223	3.09054	3.06019	3.051	3.05322	3.0176	3.04258	3.04455	3.00184	2.98114	3.0168	3.02278	2.93038	2.99478	2.9702	2.89188	3.00884	2.9637	2.86146	2.90158	2.84998	2.83075	2.89332	2.88109	2.8216	2.88043	2.83706	2.8175	2.86743	2.81694	2.79918	2.83624	2.79694	2.77165	2.82112	2.78425	2.80363	2.78617	2.76698	2.67852
1400.00	3.16132	3.20072	3.22746	3.12945	3.16834	3.17059	3.11147	3.13329	3.12801	3.07166	3.12107	3.08972	3.08189	3.08322	3.05072	3.07406	3.07506	3.03428	3.0145	3.04709	3.05805	2.96476	3.02817	3.00367	2.92626	3.04182	2.99757	2.89631	2.93509	2.88501	2.86579	2.92825	2.91657	2.85731	2.91418	2.87299	2.85393	2.90285	2.85332	2.83654	2.87149	2.83239	2.80951	2.85763	2.82053	2.8405	2.82236	2.80436	2.71803
1400.50	3.18495	3.22335	3.25286	3.15508	3.19142	3.19638	3.13803	3.15876	3.15554	3.09858	3.14909	3.11705	3.11092	3.11143	3.08156	3.10354	3.10362	3.06443	3.04587	3.07498	3.09114	2.99705	3.0593	3.03529	2.95854	3.07262	3.0292	2.92934	2.9664	2.91785	2.8989	2.96106	2.95006	2.89102	2.94602	2.90704	2.88848	2.93631	2.88786	2.87206	2.90474	2.86608	2.84561	2.89217	2.85504	2.87546	2.85664	2.84005	2.75607
1401.00	3.20651	3.24354	3.27594	3.17827	3.2125	3.22031	3.1624	3.18203	3.18091	3.12295	3.17455	3.1422	3.13806	3.13787	3.10999	3.13098	3.13027	3.09216	3.07516	3.10051	3.12194	3.0272	3.08808	3.06497	2.98863	3.10115	3.05853	2.96046	2.99546	2.94841	2.93004	2.99159	2.9815	2.92262	2.97587	2.93917	2.92105	2.96772	2.92045	2.9056	2.9359	2.89797	2.87983	2.9246	2.8877	2.90841	2.88893	2.87389	2.79251
1401.50	3.22611	3.26143	3.29671	3.19904	3.23176	3.24243	3.1846	3.20319	3.20411	3.14486	3.19746	3.16523	3.16333	3.16258	3.13597	3.15638	3.15504	3.11736	3.10233	3.12379	3.15033	3.05521	3.11451	3.09266	3.01652	3.12739	3.08559	2.98963	3.02229	2.97665	2.95919	3.01973	3.01085	2.95208	3.0037	2.96936	2.95156	2.99701	2.951	2.93711	2.96494	2.92803	2.91212	2.9548	2.91844	2.9393	2.91923	2.90578	2.82724
1402.00	3.24386	3.27723	3.31523	3.21749	3.24944	3.26281	3.20473	3.2224	3.22517	3.16443	3.2179	3.18624	3.18674	3.18559	3.1595	3.17978	3.17799	3.14003	3.1274	3.14498	3.17629	3.08116	3.13866	3.11833	3.04224	3.15137	3.11048	3.01687	3.04699	3.0026	2.98642	3.04544	3.03814	2.97942	3.02948	2.99766	2.98	3.02418	2.97947	2.96658	2.9919	2.95629	2.94249	2.98275	2.94728	2.96813	2.94757	2.93568	2.86023
1402.50	3.25987	3.29114	3.33154	3.23374	3.26571	3.28144	3.22284	3.23976	3.24411	3.18184	3.23595	3.20535	3.20828	3.20693	3.18061	3.20121	3.19916	3.16021	3.15039	3.16421	3.19979	3.10513	3.16061	3.14196	3.06585	3.17312	3.13328	3.04217	3.06966	3.02629	3.01177	3.06873	3.0634	3.00467	3.05319	3.02408	3.00636	3.04925	3.00581	2.99399	3.01681	2.98273	2.97091	3.00841	2.97419	2.9949	2.974	2.96355	2.89142
1403.00	3.27424	3.30342	3.34571	3.24795	3.28071	3.29834	3.23903	3.25541	3.26096	3.19727	3.25175	3.22266	3.22796	3.22659	3.1994	3.22072	3.21856	3.178	3.17133	3.18164	3.22088	3.12724	3.18048	3.16353	3.08744	3.19272	3.15414	3.06554	3.09043	3.04777	3.03528	3.08965	3.08664	3.0279	3.07479	3.04864	3.03063	3.07224	3.03001	3.01934	3.03973	3.00732	2.99743	3.03178	2.99914	3.01963	2.99858	2.98936	2.92077
1403.50	3.28709	3.31431	3.35788	3.26035	3.29458	3.31351	3.25343	3.26946	3.2758	3.21097	3.26546	3.23831	3.24578	3.24459	3.21603	3.23843	3.23622	3.19362	3.19033	3.19739	3.23963	3.14763	3.19845	3.18311	3.10714	3.2103	3.17321	3.08706	3.10947	3.06718	3.05705	3.10833	3.10792	3.04921	3.09431	3.07135	3.05286	3.09324	3.05208	3.04267	3.06076	3.03011	3.02211	3.05295	3.02215	3.04238	3.0214	3.01319	2.9483
1404.00	3.29854	3.32408	3.36818	3.27116	3.30743	3.32697	3.26617	3.28202	3.28873	3.22318	3.27728	3.25242	3.26177	3.26093	3.23068	3.25448	3.25216	3.2073	3.20747	3.21159	3.25616	3.16642	3.21469	3.20076	3.1251	3.22597	3.19064	3.10679	3.12692	3.08466	3.07715	3.12498	3.12729	3.06873	3.11179	3.09222	3.0731	3.11236	3.07209	3.06402	3.08002	3.05109	3.04501	3.072	3.04325	3.06324	3.04254	3.03509	2.97404
1404.50	3.30873	3.33299	3.37677	3.2806	3.31931	3.33875	3.27739	3.29316	3.29984	3.23415	3.28743	3.26509	3.27596	3.27561	3.24355	3.26901	3.26639	3.21933	3.22287	3.22431	3.27065	3.18371	3.22936	3.2166	3.14147	3.23988	3.2066	3.12482	3.1429	3.10039	3.09564	3.13982	3.14482	3.08656	3.12732	3.11125	3.09142	3.12973	3.09011	3.08343	3.09762	3.07033	3.0662	3.08906	3.06244	3.08232	3.06207	3.05517	2.998
1405.00	3.31779	3.34122	3.38383	3.28888	3.33026	3.3489	3.28723	3.30291	3.30927	3.24407	3.29613	3.2764	3.2884	3.28865	3.25484	3.28222	3.2789	3.23001	3.23666	3.2356	3.28326	3.19958	3.24262	3.23074	3.15638	3.25217	3.2212	3.14123	3.15752	3.11456	3.11257	3.1531	3.16057	3.10279	3.141	3.12842	3.10788	3.14548	3.10625	3.10091	3.1137	3.08787	3.08574	3.10426	3.07978	3.09972	3.08003	3.07353	3.02022
1405.50	3.32586	3.34895	3.38957	3.2962	3.3403	3.35756	3.29583	3.31131	3.31716	3.25316	3.30361	3.28648	3.29919	3.30009	3.26478	3.2943	3.28974	3.23962	3.24901	3.24552	3.29421	3.2141	3.25462	3.24335	3.16997	3.26298	3.23457	3.15613	3.17087	3.12738	3.12804	3.16509	3.17464	3.11753	3.15301	3.14377	3.12261	3.15977	3.12066	3.11652	3.12837	3.10383	3.10368	3.11778	3.09532	3.1156	3.0965	3.09032	3.04076
1406.00	3.3331	3.35629	3.3942	3.30275	3.34947	3.3649	3.30335	3.31844	3.3237	3.26159	3.31013	3.29542	3.30849	3.31002	3.27358	3.30545	3.29902	3.24844	3.26011	3.25416	3.30373	3.22733	3.26551	3.25459	3.1824	3.27251	3.24684	3.16966	3.18302	3.13908	3.14212	3.17604	3.18717	3.13089	3.16358	3.15739	3.13577	3.17278	3.13354	3.13035	3.1418	3.11836	3.12009	3.12983	3.10921	3.13013	3.11153	3.10568	3.05972
1406.50	3.33958	3.36323	3.39785	3.30861	3.35766	3.37101	3.30984	3.32422	3.32894	3.26941	3.31582	3.30324	3.31634	3.3184	3.2813	3.31576	3.30669	3.25659	3.27004	3.26146	3.31193	3.2392	3.27529	3.26453	3.19366	3.28081	3.25798	3.1818	3.1939	3.14975	3.15477	3.18605	3.19819	3.14281	3.17281	3.16924	3.14739	3.18453	3.14491	3.14232	3.15397	3.13145	3.13488	3.14045	3.12142	3.14336	3.12503	3.11964	3.07702
1407.00	3.34544	3.36979	3.40074	3.31391	3.36489	3.37619	3.31547	3.32875	3.33308	3.27672	3.32092	3.31009	3.32297	3.32539	3.28811	3.32537	3.31294	3.26424	3.27902	3.26758	3.31902	3.24978	3.28409	3.27333	3.20387	3.28808	3.26809	3.1927	3.20356	3.15956	3.16611	3.1953	3.20789	3.15341	3.18094	3.17953	3.15769	3.19517	3.15499	3.15256	3.165	3.14328	3.14811	3.14989	3.13214	3.15547	3.13712	3.13233	3.09277
1407.50	3.3508	3.37588	3.40304	3.31875	3.37113	3.3807	3.32036	3.33214	3.33626	3.28355	3.32559	3.31607	3.32856	3.3311	3.2941	3.33434	3.31793	3.27147	3.28722	3.27265	3.32518	3.25909	3.29197	3.28112	3.21309	3.29447	3.27718	3.20246	3.212	3.16862	3.1762	3.20382	3.21644	3.16275	3.18818	3.18844	3.16684	3.2048	3.16395	3.1612	3.17494	3.15398	3.1598	3.15832	3.14153	3.16658	3.14785	3.14387	3.107
1408.00	3.35575	3.38144	3.40491	3.32321	3.37635	3.38478	3.32464	3.33453	3.33862	3.28992	3.32993	3.32128	3.33331	3.33566	3.29933	3.34267	3.32184	3.2783	3.29475	3.27687	3.33054	3.26718	3.29901	3.28799	3.22136	3.30011	3.28526	3.21114	3.21925	3.17698	3.18512	3.21164	3.22398	3.17088	3.19467	3.19622	3.17505	3.21347	3.1719	3.16837	3.18382	3.16362	3.16997	3.16591	3.14976	3.17678	3.15732	3.15434	3.11977
1408.50	3.36037	3.38641	3.40646	3.32736	3.38056	3.38868	3.32844	3.33608	3.34028	3.29581	3.33405	3.32582	3.33739	3.3392	3.30385	3.35034	3.32491	3.28472	3.30174	3.28047	3.3352	3.27407	3.30529	3.29403	3.22874	3.30513	3.29234	3.21885	3.22533	3.18468	3.19296	3.21873	3.23067	3.17792	3.20057	3.20309	3.18247	3.22125	3.17898	3.17426	3.19165	3.17231	3.1787	3.17283	3.15701	3.18614	3.16567	3.16383	3.13112
1409.00	3.36475	3.39076	3.40779	3.33126	3.38376	3.3926	3.33187	3.33702	3.34138	3.30119	3.33798	3.32976	3.34094	3.34188	3.30771	3.35727	3.32735	3.29067	3.30824	3.28368	3.33925	3.27982	3.31088	3.29931	3.23525	3.30962	3.29845	3.22565	3.23031	3.1917	3.19979	3.22505	3.23662	3.18397	3.20597	3.20931	3.18928	3.22815	3.18532	3.17911	3.19844	3.1801	3.18607	3.17926	3.16344	3.19471	3.17304	3.1724	3.14111
1409.50	3.36897	3.39451	3.40899	3.33494	3.38601	3.3967	3.33502	3.33757	3.34207	3.30608	3.34176	3.33316	3.34406	3.34382	3.31097	3.36339	3.32938	3.2961	3.31428	3.28677	3.34275	3.28448	3.31588	3.30389	3.24096	3.31367	3.30362	3.23161	3.23429	3.19804	3.20572	3.2306	3.24191	3.18916	3.21095	3.21506	3.1956	3.23422	3.19102	3.18314	3.20422	3.18704	3.19222	3.18535	3.1692	3.20252	3.17963	3.18012	3.14982
1410.00	3.37311	3.39775	3.41009	3.33843	3.38738	3.40106	3.338	3.33796	3.34248	3.31046	3.34539	3.33604	3.34682	3.3452	3.31372	3.36863	3.33122	3.30095	3.31986	3.28993	3.34576	3.28813	3.3204	3.30785	3.24593	3.31734	3.30791	3.23682	3.23739	3.20368	3.21085	3.23537	3.24661	3.19363	3.21558	3.22049	3.20153	3.23948	3.19619	3.18662	3.20903	3.19318	3.1973	3.19125	3.17444	3.20961	3.18559	3.18706	3.15736
1410.50	3.37724	3.40059	3.41112	3.34174	3.38798	3.40569	3.34083	3.33838	3.34276	3.31437	3.34887	3.33844	3.34927	3.34616	3.31604	3.37294	3.33301	3.30519	3.32497	3.29332	3.34833	3.29082	3.32453	3.31124	3.25024	3.32067	3.31142	3.24132	3.23976	3.20864	3.21528	3.23944	3.25074	3.19753	3.21989	3.2257	3.2071	3.24395	3.20093	3.18977	3.21297	3.19857	3.20148	3.19705	3.17924	3.21598	3.19109	3.19328	3.16386
1411.00	3.38141	3.40316	3.41208	3.34484	3.38794	3.41054	3.34357	3.33899	3.34307	3.31784	3.35219	3.34037	3.35143	3.34686	3.31804	3.37631	3.3349	3.30878	3.32957	3.29702	3.35048	3.29265	3.32835	3.31412	3.25397	3.32371	3.31426	3.24518	3.24155	3.21294	3.21914	3.24288	3.25431	3.20098	3.22392	3.2307	3.21234	3.24767	3.20532	3.19277	3.21613	3.20326	3.20497	3.20281	3.18367	3.22165	3.19625	3.19882	3.16949
1411.50	3.38564	3.40558	3.41297	3.34773	3.38741	3.41551	3.34619	3.33989	3.34354	3.32094	3.35534	3.34188	3.35332	3.34747	3.31985	3.37878	3.33694	3.31175	3.33366	3.30102	3.3523	3.29374	3.33194	3.31655	3.25725	3.3265	3.31658	3.24848	3.24293	3.21664	3.22254	3.24583	3.25735	3.20412	3.22769	3.23547	3.21724	3.25071	3.20941	3.19576	3.2187	3.20736	3.20794	3.20851	3.1878	3.22667	3.20117	3.20377	3.17443
1412.00	3.38992	3.40793	3.41377	3.35038	3.38651	3.42044	3.34867	3.34117	3.34434	3.3237	3.35829	3.343	3.35496	3.34815	3.32156	3.38032	3.33918	3.31408	3.33719	3.30527	3.35381	3.29419	3.33531	3.31854	3.26015	3.32907	3.31849	3.25123	3.24404	3.21977	3.22555	3.24839	3.25982	3.20701	3.23117	3.23994	3.22174	3.25307	3.21323	3.19881	3.22079	3.21089	3.21054	3.2141	3.19161	3.23103	3.20587	3.20811	3.17881
1412.50	3.3942	3.41027	3.41445	3.3528	3.38543	3.42515	3.35099	3.34285	3.34558	3.32619	3.36104	3.34379	3.35639	3.34906	3.32327	3.38108	3.3416	3.31586	3.34019	3.30963	3.35511	3.29417	3.3385	3.32015	3.26279	3.33147	3.32012	3.25351	3.24502	3.22244	3.22828	3.25071	3.26182	3.20976	3.23437	3.24405	3.22579	3.25485	3.2168	3.20193	3.22263	3.21397	3.21293	3.21944	3.19515	3.2348	3.21038	3.21195	3.18283
1413.00	3.39839	3.41256	3.415	3.35502	3.38429	3.42944	3.3531	3.3449	3.34734	3.32847	3.36359	3.34436	3.35769	3.35032	3.32507	3.38118	3.34416	3.31715	3.3427	3.31395	3.3563	3.29389	3.34149	3.3214	3.26527	3.33378	3.32159	3.25537	3.24601	3.22474	3.23084	3.25292	3.26343	3.21241	3.23724	3.24775	3.22939	3.25615	3.22009	3.20509	3.22439	3.21672	3.21523	3.22439	3.19844	3.23804	3.21469	3.21534	3.18664
1413.50	3.40236	3.41475	3.41544	3.3571	3.38322	3.43313	3.35498	3.34731	3.34967	3.33061	3.36591	3.34478	3.35894	3.35203	3.32699	3.38078	3.34682	3.31808	3.34476	3.31807	3.3575	3.29354	3.34427	3.32233	3.26767	3.33605	3.32296	3.2569	3.2471	3.22676	3.23328	3.2551	3.26479	3.21503	3.23975	3.25103	3.2325	3.25706	3.22308	3.20822	3.22622	3.21921	3.21751	3.22875	3.20154	3.24082	3.21878	3.21837	3.19033
1414.00	3.40598	3.41672	3.41578	3.35915	3.38233	3.43608	3.35662	3.35003	3.35256	3.33265	3.36799	3.34514	3.36025	3.3542	3.32907	3.38005	3.34952	3.31876	3.34644	3.32188	3.35881	3.29331	3.34682	3.32297	3.27001	3.33833	3.32428	3.25814	3.24835	3.22861	3.23565	3.25732	3.26606	3.21763	3.24188	3.25391	3.23516	3.2577	3.22572	3.21125	3.22824	3.22153	3.21984	3.23238	3.20449	3.24321	3.22264	3.2211	3.19397
1414.50	3.40912	3.41836	3.41606	3.36127	3.38171	3.43816	3.35805	3.353	3.35594	3.33465	3.36982	3.34555	3.36173	3.35683	3.33133	3.37919	3.35222	3.31931	3.34779	3.3253	3.36034	3.29339	3.34911	3.32336	3.27233	3.34066	3.32554	3.25916	3.24981	3.23035	3.23799	3.25961	3.26741	3.22026	3.24362	3.25644	3.23742	3.25819	3.22797	3.21415	3.23052	3.22375	3.22223	3.23517	3.20739	3.24529	3.22628	3.22361	3.19759
1415.00	3.41166	3.41959	3.41633	3.36359	3.3814	3.43935	3.35928	3.35618	3.3597	3.33666	3.37136	3.34606	3.36345	3.35982	3.33376	3.37841	3.3549	3.31983	3.34887	3.32833	3.36216	3.2939	3.35113	3.32358	3.27461	3.34306	3.32676	3.26002	3.25147	3.23206	3.2403	3.26194	3.269	3.22293	3.24498	3.2587	3.23936	3.25863	3.22981	3.21689	3.23306	3.22591	3.22469	3.23708	3.21033	3.24712	3.22972	3.22594	3.20116
1415.50	3.41354	3.42032	3.41665	3.36618	3.38144	3.43963	3.36037	3.3595	3.36366	3.33871	3.3726	3.34673	3.36549	3.36305	3.33637	3.37787	3.35753	3.32043	3.34971	3.33101	3.36433	3.29494	3.3529	3.32369	3.27681	3.34548	3.32794	3.26077	3.25333	3.23378	3.24256	3.26429	3.27096	3.22567	3.24601	3.26077	3.2411	3.25912	3.23124	3.21949	3.23582	3.22804	3.22721	3.23814	3.2134	3.24877	3.233	3.22811	3.20466
1416.00	3.41478	3.42056	3.4171	3.36909	3.38185	3.43907	3.36138	3.36289	3.36764	3.3408	3.37353	3.3476	3.36788	3.36635	3.33915	3.37774	3.3601	3.32117	3.35038	3.33343	3.36683	3.29651	3.35441	3.32378	3.27889	3.34791	3.3291	3.26145	3.25535	3.23554	3.24477	3.26659	3.27334	3.22849	3.2468	3.26271	3.24276	3.25975	3.23228	3.22201	3.23872	3.23013	3.22979	3.23846	3.21666	3.25029	3.23617	3.23014	3.20805
1416.50	3.41543	3.42035	3.41773	3.3723	3.38263	3.43779	3.36236	3.36628	3.37144	3.34292	3.37415	3.3487	3.37063	3.36956	3.3421	3.37811	3.36259	3.32211	3.3509	3.3357	3.36963	3.29859	3.3557	3.32395	3.28078	3.35029	3.3303	3.26212	3.25751	3.23732	3.24686	3.26878	3.27613	3.23142	3.24747	3.26458	3.24447	3.2606	3.23301	3.2245	3.24165	3.23219	3.23239	3.2382	3.22016	3.25172	3.23929	3.23201	3.21127
1417.00	3.41564	3.41977	3.41861	3.3757	3.38376	3.43593	3.36338	3.36958	3.3749	3.34502	3.3745	3.35	3.37369	3.37252	3.3452	3.37904	3.36498	3.32323	3.35134	3.33791	3.37262	3.30107	3.35681	3.32427	3.28245	3.35256	3.3316	3.2628	3.25975	3.23911	3.24882	3.27081	3.27924	3.23443	3.24813	3.26639	3.24632	3.26169	3.23351	3.22703	3.2445	3.23421	3.235	3.23759	3.22387	3.25312	3.24239	3.2337	3.21428
1417.50	3.41557	3.41893	3.4198	3.37918	3.38526	3.43363	3.36449	3.37269	3.37782	3.34704	3.37461	3.35151	3.37705	3.37508	3.34844	3.38056	3.36721	3.32455	3.35176	3.34017	3.37573	3.30386	3.35775	3.32483	3.28383	3.35469	3.33312	3.26353	3.26208	3.24087	3.25058	3.27261	3.28253	3.23755	3.24891	3.26814	3.2484	3.26308	3.23388	3.22964	3.24714	3.23618	3.2376	3.2368	3.22778	3.25449	3.24549	3.23517	3.21704
1418.00	3.41542	3.41799	3.42135	3.38254	3.38709	3.43108	3.36576	3.37555	3.38013	3.34888	3.37456	3.35314	3.38059	3.37717	3.35175	3.38261	3.36922	3.326	3.35224	3.3425	3.37879	3.30679	3.35858	3.32569	3.28492	3.35667	3.33493	3.26434	3.26445	3.24252	3.25212	3.27416	3.2858	3.24072	3.2499	3.26981	3.25073	3.26476	3.23422	3.23233	3.24947	3.23811	3.24019	3.23606	3.23177	3.25586	3.24859	3.23643	3.21951
1418.50	3.41537	3.41711	3.42327	3.38557	3.38923	3.42843	3.36721	3.37808	3.38178	3.35047	3.37446	3.35484	3.38425	3.37875	3.35507	3.38509	3.37094	3.32752	3.35285	3.3449	3.3817	3.30973	3.35934	3.32689	3.28573	3.35852	3.33711	3.26527	3.26686	3.24399	3.25344	3.27545	3.28887	3.2439	3.25115	3.27138	3.2533	3.26669	3.23464	3.23508	3.25143	3.24	3.24275	3.23552	3.23572	3.25723	3.25165	3.2375	3.22166
1419.00	3.41554	3.41643	3.42559	3.38809	3.39167	3.42585	3.36887	3.38025	3.38279	3.35173	3.37442	3.3565	3.38793	3.37982	3.35829	3.38788	3.37233	3.32904	3.35367	3.34733	3.38435	3.31256	3.36007	3.32843	3.28628	3.36028	3.33968	3.26632	3.26931	3.24522	3.25454	3.27649	3.29155	3.24704	3.25265	3.27283	3.25605	3.26883	3.23521	3.23779	3.25299	3.24189	3.24526	3.23529	3.2395	3.2586	3.25462	3.2384	3.22347
1419.50	3.41601	3.41609	3.42829	3.38998	3.39438	3.42344	3.37075	3.38202	3.38321	3.35264	3.37458	3.35801	3.39155	3.38042	3.36132	3.39082	3.37333	3.33049	3.35476	3.34969	3.38666	3.31519	3.36082	3.33028	3.28664	3.36203	3.3426	3.26751	3.27179	3.24616	3.25544	3.27734	3.29374	3.25004	3.25435	3.27418	3.25886	3.27112	3.236	3.24038	3.25417	3.24379	3.24773	3.23541	3.243	3.25996	3.25741	3.2392	3.22491
1420.00	3.41674	3.4162	3.43137	3.39116	3.39733	3.42133	3.37282	3.38339	3.38315	3.3532	3.37502	3.35927	3.39503	3.38062	3.36406	3.39376	3.37392	3.33182	3.35614	3.35187	3.38857	3.31757	3.36164	3.33241	3.28688	3.36382	3.34578	3.26885	3.2743	3.24678	3.2562	3.27804	3.29537	3.25282	3.25618	3.27544	3.26161	3.27345	3.23702	3.24272	3.25501	3.24571	3.25013	3.2359	3.24609	3.26129	3.25995	3.23996	3.22598
1420.50	3.41767	3.41683	3.43476	3.39165	3.40048	3.41958	3.37504	3.38435	3.38271	3.35349	3.37583	3.3602	3.39831	3.38051	3.36643	3.39655	3.37414	3.33301	3.3578	3.35376	3.3901	3.31969	3.36259	3.33474	3.28711	3.36571	3.34907	3.27033	3.27684	3.2471	3.25687	3.27865	3.29646	3.25528	3.25802	3.27664	3.26415	3.27574	3.2383	3.24474	3.25558	3.24765	3.25246	3.23675	3.24872	3.26258	3.26218	3.24071	3.2267
1421.00	3.41866	3.41804	3.43841	3.39155	3.40376	3.41826	3.37733	3.38494	3.382	3.35358	3.37703	3.36076	3.40134	3.38019	3.36837	3.39906	3.37402	3.33406	3.35972	3.35528	3.39125	3.32155	3.3637	3.33722	3.28744	3.36772	3.35228	3.27192	3.2794	3.24719	3.25753	3.27925	3.29709	3.25733	3.25979	3.27784	3.26636	3.27787	3.23984	3.24636	3.256	3.24961	3.25468	3.2379	3.25083	3.26383	3.26405	3.2415	3.2271
1421.50	3.41955	3.41984	3.44222	3.39101	3.40711	3.4174	3.3796	3.38517	3.38113	3.3536	3.37858	3.36095	3.40406	3.37977	3.36989	3.40119	3.37366	3.335	3.36182	3.35638	3.39211	3.32316	3.36502	3.33976	3.28797	3.36986	3.35523	3.27358	3.28195	3.24715	3.25826	3.27989	3.29737	3.2589	3.26142	3.27907	3.26811	3.27976	3.24164	3.24757	3.25635	3.25155	3.25678	3.23934	3.25243	3.26504	3.26554	3.24231	3.22724
1422.00	3.42023	3.42221	3.4461	3.39026	3.41045	3.41703	3.38175	3.38508	3.3802	3.35368	3.38041	3.36082	3.40645	3.37935	3.37102	3.40285	3.37318	3.3359	3.364	3.35706	3.39274	3.32457	3.36656	3.34229	3.28882	3.37207	3.35779	3.27529	3.28449	3.24711	3.25911	3.28061	3.29743	3.25996	3.26288	3.28035	3.26933	3.28135	3.2437	3.24842	3.25673	3.25343	3.25874	3.24103	3.25353	3.26624	3.26666	3.24313	3.22721
1422.50	3.42059	3.42513	3.44996	3.38952	3.41368	3.41715	3.3837	3.38473	3.37929	3.35393	3.38239	3.36047	3.40849	3.37905	3.37185	3.40404	3.37268	3.33682	3.36616	3.35739	3.39324	3.32578	3.36834	3.34477	3.29004	3.3743	3.35988	3.27699	3.28702	3.24723	3.26016	3.28146	3.29742	3.26053	3.2642	3.28169	3.26998	3.28259	3.246	3.24899	3.25723	3.25521	3.26055	3.24294	3.25417	3.26746	3.26747	3.2439	3.2271
1423.00	3.42056	3.42854	3.45367	3.389	3.41669	3.41779	3.38537	3.38415	3.37849	3.35448	3.3844	3.36002	3.41011	3.379	3.37246	3.40471	3.3723	3.33782	3.36817	3.35743	3.39373	3.3268	3.37035	3.34712	3.29171	3.37645	3.36145	3.27861	3.28953	3.24769	3.26145	3.28246	3.29743	3.26064	3.26543	3.28309	3.27004	3.28346	3.24857	3.24937	3.25788	3.25683	3.2622	3.24508	3.25438	3.26872	3.26802	3.24455	3.22701
1423.50	3.42018	3.43237	3.45717	3.38889	3.4194	3.41889	3.38673	3.38343	3.3779	3.35538	3.3863	3.35961	3.41131	3.37928	3.37302	3.40492	3.37213	3.33893	3.36993	3.35733	3.39429	3.32765	3.37256	3.34931	3.29382	3.37842	3.36261	3.28011	3.29204	3.2486	3.26299	3.28363	3.29759	3.2604	3.26665	3.28455	3.26957	3.28401	3.25135	3.24971	3.2587	3.25824	3.26369	3.24742	3.25422	3.27006	3.26841	3.24504	3.22703
1424.00	3.41952	3.4365	3.46037	3.38929	3.42173	3.4204	3.38781	3.38263	3.37759	3.35665	3.38799	3.35939	3.41205	3.37998	3.37364	3.40475	3.37225	3.34016	3.37134	3.35723	3.39503	3.32832	3.37492	3.3513	3.2963	3.38012	3.36352	3.28142	3.29456	3.25008	3.26478	3.28497	3.29795	3.25996	3.26793	3.28607	3.26866	3.28431	3.25429	3.25011	3.25968	3.25942	3.26504	3.24993	3.25377	3.27148	3.26875	3.24532	3.22723
1424.50	3.41869	3.44085	3.46323	3.39023	3.42365	3.42224	3.38865	3.38185	3.37767	3.35826	3.38943	3.35949	3.41232	3.38115	3.37445	3.4043	3.37273	3.34146	3.37233	3.35725	3.39602	3.32882	3.37736	3.35306	3.29908	3.38151	3.36436	3.28251	3.2971	3.25216	3.26677	3.28646	3.2986	3.25948	3.26933	3.28764	3.26744	3.28446	3.25732	3.25068	3.26077	3.26036	3.26624	3.25257	3.25311	3.27297	3.26913	3.24539	3.22765
1425.00	3.41783	3.44529	3.46573	3.39168	3.42513	3.42432	3.38934	3.38118	3.37824	3.36014	3.39063	3.36	3.41212	3.38281	3.37552	3.40368	3.37358	3.34276	3.37286	3.35749	3.39731	3.32917	3.37982	3.35456	3.302	3.38253	3.36535	3.28337	3.29965	3.25483	3.2689	3.28809	3.29956	3.25912	3.27083	3.28929	3.26605	3.28457	3.2603	3.25147	3.26193	3.26108	3.26733	3.25529	3.25232	3.27451	3.26961	3.24529	3.22831
1425.50	3.41704	3.44971	3.46786	3.39352	3.42621	3.4265	3.38998	3.38068	3.37938	3.36218	3.39165	3.36096	3.41147	3.38493	3.3769	3.403	3.37484	3.34396	3.37292	3.35801	3.39889	3.32942	3.38222	3.35578	3.30488	3.3832	3.36667	3.28402	3.30217	3.25799	3.27107	3.28983	3.30088	3.25903	3.27242	3.29106	3.26464	3.28477	3.26308	3.25249	3.2631	3.2616	3.26829	3.25799	3.25149	3.27603	3.27023	3.24506	3.22921
1426.00	3.41641	3.454	3.46962	3.39559	3.42696	3.42867	3.39066	3.38044	3.38115	3.36423	3.3926	3.36235	3.4104	3.38747	3.37859	3.40238	3.37649	3.34497	3.37254	3.35883	3.40076	3.32961	3.38449	3.35669	3.30755	3.38359	3.36843	3.28451	3.30459	3.2615	3.27317	3.29164	3.30258	3.25933	3.274	3.29299	3.26337	3.28514	3.26551	3.25372	3.26424	3.26198	3.26913	3.26058	3.25072	3.27747	3.27099	3.24478	3.23032
1426.50	3.41599	3.45806	3.47102	3.39772	3.42746	3.43069	3.39144	3.3805	3.38358	3.36613	3.39361	3.36413	3.40896	3.39034	3.38054	3.40189	3.37855	3.34572	3.37178	3.35992	3.40286	3.3298	3.38655	3.3573	3.30981	3.38378	3.37064	3.28494	3.30681	3.26516	3.27508	3.29351	3.30467	3.26008	3.27547	3.29511	3.26237	3.28574	3.26744	3.25511	3.26533	3.26226	3.26986	3.26298	3.2501	3.27876	3.27185	3.24451	3.23164
1427.00	3.41576	3.46175	3.47206	3.39976	3.42781	3.43247	3.39234	3.38092	3.38666	3.36773	3.3948	3.36621	3.40725	3.39346	3.38267	3.40159	3.38101	3.34619	3.37073	3.36127	3.40509	3.33006	3.38836	3.3576	3.31154	3.3839	3.37325	3.28542	3.3087	3.26876	3.27671	3.29539	3.30713	3.26132	3.27673	3.29745	3.26174	3.2866	3.26876	3.25658	3.26634	3.26251	3.27047	3.26509	3.2497	3.27985	3.27275	3.24432	3.23316
1427.50	3.4157	3.46497	3.47274	3.40156	3.42813	3.43395	3.39336	3.38169	3.3903	3.3689	3.39625	3.36847	3.40536	3.39673	3.38488	3.40151	3.38388	3.34642	3.36948	3.36281	3.40736	3.33045	3.38987	3.35762	3.31263	3.38408	3.3761	3.28607	3.31009	3.27207	3.27797	3.29726	3.3099	3.26301	3.27768	3.30001	3.26153	3.2877	3.26941	3.25807	3.2673	3.26278	3.27095	3.26685	3.24958	3.2807	3.27358	3.24422	3.23487
1428.00	3.41573	3.46761	3.47306	3.40306	3.4285	3.43511	3.39444	3.38282	3.39439	3.36958	3.39802	3.37081	3.4034	3.40004	3.38707	3.40164	3.38714	3.34651	3.36813	3.3645	3.40955	3.33102	3.39104	3.35739	3.31309	3.38448	3.37898	3.28698	3.31087	3.27493	3.27885	3.2991	3.31289	3.26507	3.27828	3.30274	3.26178	3.289	3.26943	3.25951	3.26824	3.26311	3.27131	3.26823	3.24978	3.28132	3.27427	3.24421	3.23679
1428.50	3.4158	3.46954	3.47296	3.40423	3.42898	3.43597	3.39552	3.38429	3.39881	3.3697	3.40009	3.37312	3.40147	3.40329	3.38912	3.402	3.3908	3.34659	3.36682	3.3663	3.41154	3.33181	3.39182	3.35695	3.31291	3.38521	3.38165	3.28824	3.31087	3.27715	3.27931	3.30089	3.31599	3.26744	3.27848	3.30558	3.2625	3.29044	3.26886	3.26086	3.2692	3.26354	3.27155	3.26918	3.25033	3.28172	3.27474	3.2443	3.23891
1429.00	3.41583	3.47066	3.47245	3.40512	3.42958	3.43665	3.39655	3.38606	3.40337	3.3693	3.40239	3.37533	3.39969	3.40637	3.39094	3.40257	3.39477	3.34685	3.36566	3.36816	3.41324	3.33284	3.39219	3.35636	3.31226	3.38634	3.38385	3.28987	3.31006	3.27866	3.27943	3.30264	3.31903	3.26998	3.27834	3.30843	3.26362	3.29194	3.26788	3.26209	3.27024	3.26407	3.2717	3.26975	3.25121	3.28196	3.27492	3.24444	3.24123
1429.50	3.41583	3.47095	3.47151	3.40579	3.43031	3.43726	3.39746	3.38807	3.40789	3.36846	3.4048	3.37739	3.39812	3.40918	3.39248	3.40332	3.39896	3.34745	3.36476	3.37005	3.41458	3.33412	3.39211	3.35569	3.31132	3.38792	3.38537	3.29183	3.30846	3.27944	3.27932	3.30432	3.32182	3.27256	3.27793	3.3112	3.26508	3.29344	3.26671	3.26322	3.27139	3.26471	3.27176	3.26998	3.2524	3.28213	3.27482	3.2446	3.24371
1430.00	3.41577	3.4704	3.47018	3.40636	3.43111	3.43795	3.39824	3.39026	3.41221	3.36728	3.40717	3.37928	3.39682	3.41163	3.3937	3.40428	3.40323	3.34854	3.36423	3.37194	3.41553	3.33563	3.39159	3.35501	3.31031	3.38988	3.38606	3.294	3.30617	3.27958	3.2791	3.30593	3.32419	3.27506	3.27736	3.31376	3.26679	3.2949	3.26556	3.26426	3.27268	3.26546	3.27176	3.26992	3.25384	3.2823	3.27446	3.2448	3.24627
1430.50	3.41571	3.46907	3.46848	3.40689	3.43193	3.43886	3.39889	3.39255	3.41619	3.3659	3.40938	3.38102	3.39582	3.41359	3.3946	3.40544	3.40741	3.3502	3.36417	3.37381	3.41609	3.33735	3.39063	3.35439	3.30948	3.39215	3.38583	3.29626	3.30339	3.27918	3.2789	3.30746	3.32599	3.27738	3.27673	3.31603	3.26863	3.2963	3.26466	3.26524	3.27415	3.2663	3.27173	3.26966	3.25547	3.28253	3.2739	3.24505	3.24883
1431.00	3.41569	3.46712	3.46652	3.40746	3.4327	3.44008	3.39946	3.3949	3.41971	3.36443	3.41129	3.38263	3.39512	3.41498	3.3952	3.40683	3.41133	3.35244	3.36465	3.37564	3.41631	3.33923	3.38923	3.35388	3.30903	3.39456	3.38469	3.29845	3.30038	3.27841	3.27885	3.3089	3.32709	3.27943	3.27617	3.31795	3.2705	3.29764	3.26417	3.26618	3.27576	3.26722	3.2717	3.26928	3.25724	3.28288	3.27324	3.24541	3.25128
1431.50	3.41577	3.46477	3.4644	3.40808	3.43336	3.44165	3.4	3.39726	3.42267	3.36301	3.41285	3.38416	3.39471	3.41573	3.3955	3.40848	3.41479	3.35518	3.3657	3.37741	3.41625	3.34121	3.38745	3.35356	3.30914	3.39696	3.38271	3.30043	3.29745	3.27748	3.27905	3.31025	3.32744	3.28114	3.27579	3.31949	3.2723	3.29893	3.26424	3.2671	3.2775	3.26822	3.27169	3.26888	3.25906	3.28338	3.27258	3.24597	3.25353
1432.00	3.41597	3.46229	3.46229	3.40873	3.43386	3.44351	3.40057	3.39958	3.425	3.36173	3.41402	3.38566	3.39458	3.41579	3.39554	3.41041	3.41767	3.3583	3.36733	3.37914	3.41601	3.34322	3.38534	3.35347	3.30991	3.39915	3.38004	3.30209	3.29493	3.2766	3.27955	3.3115	3.32702	3.28249	3.27567	3.32066	3.27394	3.3002	3.26491	3.26801	3.27931	3.2693	3.2717	3.26855	3.26091	3.28403	3.27205	3.2468	3.25548
1432.50	3.41634	3.45998	3.46036	3.40935	3.43418	3.44558	3.4012	3.40183	3.42666	3.36067	3.41485	3.38718	3.39472	3.41519	3.39533	3.41266	3.41986	3.36163	3.36949	3.38084	3.41568	3.34515	3.383	3.35366	3.31137	3.40095	3.37688	3.30336	3.29312	3.27592	3.28035	3.31266	3.32591	3.28347	3.27586	3.32148	3.27536	3.30147	3.26616	3.2689	3.28112	3.27045	3.27176	3.26838	3.26272	3.28484	3.27172	3.248	3.25708
1433.00	3.41687	3.45816	3.45881	3.40988	3.43429	3.44768	3.40193	3.40398	3.42764	3.3599	3.4154	3.38878	3.39513	3.414	3.39486	3.41521	3.42135	3.36498	3.37211	3.38254	3.41539	3.34689	3.38054	3.35416	3.31344	3.40223	3.37349	3.30424	3.29226	3.27561	3.28143	3.31374	3.32423	3.28411	3.27641	3.32199	3.27652	3.30271	3.26791	3.26976	3.28285	3.27167	3.27186	3.26844	3.26449	3.28578	3.27169	3.2496	3.25833
1433.50	3.41757	3.45708	3.45777	3.41023	3.43422	3.44965	3.40272	3.40599	3.42797	3.35947	3.41576	3.39052	3.39584	3.41235	3.39414	3.41805	3.42217	3.36819	3.37506	3.38427	3.41522	3.34835	3.37805	3.355	3.316	3.40292	3.3701	3.30477	3.29251	3.27574	3.28271	3.31476	3.32216	3.28446	3.27731	3.32226	3.27741	3.30393	3.27004	3.27058	3.28443	3.27296	3.27201	3.26879	3.26622	3.28685	3.27201	3.25162	3.25925
1434.00	3.41842	3.4569	3.45737	3.41038	3.43398	3.45134	3.40354	3.40783	3.42774	3.35941	3.41604	3.39242	3.39687	3.41043	3.39312	3.42115	3.42242	3.37114	3.37821	3.38603	3.41525	3.34941	3.37566	3.35617	3.31885	3.40299	3.36695	3.30503	3.29393	3.27633	3.28409	3.31572	3.31992	3.2846	3.27856	3.3223	3.27805	3.30506	3.27239	3.27138	3.28579	3.2743	3.27223	3.26945	3.26791	3.28803	3.27268	3.25401	3.2599
1434.50	3.41944	3.45777	3.45772	3.41031	3.43362	3.45261	3.40434	3.40944	3.42701	3.35977	3.41632	3.39455	3.39828	3.40846	3.39178	3.42446	3.42221	3.37371	3.38143	3.38782	3.41558	3.34998	3.37349	3.35769	3.32179	3.40243	3.36428	3.3051	3.29657	3.27738	3.28546	3.31664	3.31772	3.2846	3.28013	3.32214	3.27846	3.30606	3.27479	3.27215	3.28687	3.27567	3.27251	3.27045	3.26957	3.28933	3.27374	3.2567	3.26034
1435.00	3.42067	3.45962	3.45879	3.41005	3.4332	3.45344	3.40504	3.41079	3.42598	3.36055	3.41666	3.39692	3.40007	3.40668	3.39011	3.42788	3.4217	3.3759	3.38457	3.3896	3.41622	3.35005	3.37162	3.3595	3.32459	3.40137	3.36225	3.30509	3.30025	3.27878	3.28671	3.31752	3.31581	3.28457	3.28198	3.32179	3.27872	3.30685	3.2771	3.27294	3.28763	3.27703	3.27288	3.27178	3.27121	3.29074	3.27514	3.25954	3.26066
1435.50	3.42217	3.46231	3.46052	3.40971	3.43278	3.45385	3.40559	3.41182	3.42481	3.36174	3.4171	3.39953	3.40227	3.40533	3.38811	3.43132	3.42102	3.37771	3.38754	3.39126	3.41717	3.34962	3.37016	3.36157	3.32706	3.39994	3.36098	3.30508	3.30473	3.2804	3.28774	3.31834	3.31435	3.28461	3.28405	3.32125	3.27887	3.30737	3.27918	3.2738	3.28806	3.27837	3.27336	3.27337	3.27284	3.29226	3.27684	3.26239	3.26092
1436.00	3.424	3.46561	3.46278	3.4094	3.43244	3.45394	3.40596	3.41253	3.42369	3.36331	3.41765	3.40237	3.40485	3.40464	3.3858	3.43468	3.42027	3.3792	3.39025	3.39272	3.41839	3.34878	3.36914	3.36383	3.32908	3.39827	3.36051	3.30513	3.30974	3.2821	3.28851	3.31909	3.31349	3.28479	3.28629	3.3205	3.27897	3.30757	3.28095	3.27477	3.28818	3.27964	3.27398	3.27519	3.27445	3.29388	3.2788	3.26509	3.26118
1436.50	3.42624	3.46921	3.46539	3.40927	3.43225	3.45387	3.40612	3.41291	3.42279	3.36521	3.41832	3.40538	3.40774	3.40474	3.38325	3.43783	3.41952	3.38044	3.39269	3.39382	3.41982	3.34765	3.36863	3.36622	3.33059	3.39651	3.36082	3.30528	3.31492	3.28372	3.28895	3.31976	3.31329	3.28517	3.28863	3.31956	3.27908	3.30743	3.28236	3.27591	3.28802	3.28083	3.27476	3.27715	3.27599	3.29555	3.28094	3.26751	3.26146
1437.00	3.42892	3.47278	3.46816	3.40943	3.43226	3.45381	3.4061	3.41299	3.42224	3.36736	3.41909	3.40846	3.41087	3.40572	3.38055	3.44069	3.41879	3.3815	3.39484	3.39443	3.42133	3.34639	3.36862	3.36866	3.3316	3.3948	3.36185	3.30553	3.31993	3.28514	3.28907	3.32036	3.31377	3.28579	3.29102	3.31843	3.27921	3.30695	3.28342	3.27729	3.28762	3.28194	3.27575	3.2792	3.27746	3.29723	3.28322	3.26955	3.26176
1437.50	3.43205	3.47601	3.47091	3.40999	3.43252	3.4539	3.40591	3.41282	3.42211	3.36969	3.41996	3.41151	3.41412	3.40756	3.37781	3.44317	3.41808	3.38246	3.39673	3.39447	3.42282	3.34517	3.36911	3.37108	3.33218	3.39323	3.36351	3.30589	3.32443	3.28627	3.28887	3.3209	3.31487	3.28663	3.29338	3.31716	3.27941	3.30619	3.28414	3.27895	3.28705	3.28296	3.27696	3.28127	3.27879	3.29886	3.28558	3.27117	3.26208
1438.00	3.43556	3.47865	3.47347	3.41102	3.43304	3.45426	3.4056	3.41249	3.42241	3.37208	3.42096	3.41441	3.41736	3.41018	3.37514	3.4452	3.41738	3.38336	3.39837	3.39387	3.42417	3.34415	3.37007	3.37343	3.33243	3.39184	3.36566	3.30632	3.32814	3.28709	3.28839	3.32145	3.31648	3.28765	3.29563	3.31582	3.27967	3.3052	3.28458	3.2809	3.28636	3.28392	3.27838	3.28333	3.27995	3.30037	3.28798	3.27238	3.2624
1438.50	3.43934	3.48049	3.47572	3.41253	3.4338	3.45495	3.40521	3.41206	3.4231	3.37444	3.42209	3.41701	3.42047	3.41336	3.37267	3.44674	3.41669	3.38425	3.39978	3.39265	3.42526	3.34348	3.37146	3.37565	3.3325	3.39065	3.36817	3.30683	3.33086	3.28762	3.2877	3.32206	3.31849	3.28881	3.29768	3.3145	3.28003	3.3041	3.28479	3.28313	3.28564	3.28483	3.28	3.28532	3.28089	3.30169	3.29039	3.27323	3.26271
1439.00	3.44319	3.48147	3.47757	3.41446	3.43476	3.45595	3.40478	3.41163	3.42411	3.37664	3.42338	3.41924	3.42332	3.41685	3.37051	3.44777	3.41601	3.38514	3.40099	3.39092	3.42604	3.34325	3.37322	3.37772	3.33249	3.38965	3.3709	3.3074	3.33248	3.28793	3.28687	3.3228	3.32076	3.29	3.29945	3.31329	3.28048	3.30299	3.28483	3.28561	3.28495	3.2857	3.28176	3.28723	3.28159	3.30275	3.29276	3.27379	3.26298
1439.50	3.44691	3.48159	3.47901	3.41674	3.43587	3.45722	3.40433	3.41124	3.42534	3.37861	3.42483	3.42101	3.42582	3.42034	3.36874	3.44831	3.41536	3.38604	3.40199	3.38884	3.42646	3.34348	3.37528	3.37961	3.33251	3.38879	3.37375	3.30805	3.333	3.28813	3.28598	3.32377	3.32316	3.29116	3.30089	3.31229	3.28104	3.30199	3.28478	3.28827	3.28439	3.28654	3.28359	3.28902	3.28203	3.30354	3.29509	3.27419	3.26323
1440.00	3.45024	3.4809	3.48002	3.41926	3.43708	3.45869	3.40389	3.41095	3.42674	3.38021	3.42646	3.42228	3.42786	3.42348	3.36746	3.44838	3.41481	3.38695	3.40277	3.38661	3.42651	3.34421	3.37762	3.38132	3.33264	3.38807	3.37659	3.30883	3.33242	3.28833	3.2851	3.32501	3.32558	3.29218	3.30192	3.31158	3.28173	3.30121	3.28469	3.291	3.28404	3.28734	3.28541	3.29069	3.28217	3.30403	3.29733	3.27453	3.26347
1440.50	3.45298	3.47957	3.48067	3.42187	3.43829	3.46025	3.40346	3.41078	3.42824	3.38138	3.42823	3.42308	3.42943	3.42598	3.36672	3.44805	3.41439	3.38787	3.40332	3.3845	3.42624	3.34536	3.38015	3.38285	3.33289	3.38745	3.37934	3.30976	3.33093	3.28864	3.28432	3.32656	3.32793	3.29299	3.30251	3.31121	3.28256	3.30076	3.28461	3.29366	3.28398	3.28806	3.2871	3.29221	3.28201	3.30426	3.29948	3.2749	3.26373
1441.00	3.45497	3.4778	3.48103	3.42441	3.43945	3.46182	3.40305	3.41073	3.42985	3.38207	3.43009	3.42345	3.43051	3.42759	3.36655	3.44744	3.41418	3.38878	3.40364	3.38276	3.42571	3.34686	3.38281	3.38422	3.33328	3.38692	3.38191	3.31092	3.32874	3.28913	3.2837	3.3284	3.33016	3.29353	3.30268	3.31116	3.28353	3.30072	3.28459	3.29613	3.28426	3.28868	3.2886	3.29357	3.28158	3.30428	3.30148	3.27539	3.26404
1441.50	3.4561	3.47577	3.48121	3.42673	3.44052	3.46334	3.40267	3.41076	3.43158	3.38225	3.43197	3.42351	3.43113	3.4282	3.36697	3.44665	3.41422	3.38971	3.40374	3.3816	3.425	3.34862	3.38557	3.38545	3.33377	3.38652	3.38426	3.31235	3.32608	3.28984	3.28329	3.33045	3.33224	3.29377	3.30247	3.31139	3.28463	3.30114	3.2847	3.29825	3.28493	3.28914	3.28982	3.29476	3.28088	3.30421	3.30331	3.276	3.26446
1442.00	3.45638	3.47365	3.48132	3.42871	3.44145	3.46477	3.40233	3.41087	3.43351	3.38196	3.43381	3.42334	3.43132	3.42778	3.36798	3.44583	3.41452	3.39065	3.40363	3.38119	3.42416	3.35052	3.38835	3.38659	3.33431	3.38629	3.38634	3.31408	3.32319	3.29072	3.28313	3.33262	3.33417	3.29368	3.30195	3.31182	3.28583	3.30206	3.28494	3.29992	3.28599	3.2894	3.29072	3.29579	3.27996	3.30413	3.30492	3.27675	3.26501
1442.50	3.45588	3.47158	3.48145	3.43026	3.44224	3.46608	3.40206	3.41102	3.43568	3.38126	3.43553	3.42305	3.43117	3.42644	3.36956	3.44511	3.41505	3.39162	3.40336	3.38158	3.42325	3.3525	3.39108	3.38767	3.33483	3.3863	3.38814	3.31615	3.3203	3.29171	3.28322	3.33477	3.33594	3.29328	3.30124	3.31234	3.28709	3.30346	3.28534	3.30103	3.2874	3.28943	3.29129	3.29666	3.27889	3.30418	3.30625	3.27756	3.26574
1443.00	3.45475	3.46966	3.48172	3.43133	3.44288	3.4673	3.40189	3.41118	3.43814	3.38026	3.43707	3.4227	3.43072	3.4244	3.37169	3.44461	3.41578	3.39262	3.40302	3.38275	3.4223	3.35447	3.39367	3.38872	3.33529	3.38661	3.38966	3.31851	3.31759	3.29269	3.28359	3.33676	3.33758	3.29261	3.30045	3.31285	3.28838	3.3053	3.28589	3.30156	3.2891	3.2892	3.29154	3.2974	3.27775	3.30444	3.30723	3.27838	3.26664
1443.50	3.4532	3.46796	3.48221	3.43191	3.44339	3.46841	3.40186	3.41133	3.44088	3.37911	3.43838	3.42235	3.43005	3.42191	3.37431	3.44441	3.41661	3.39365	3.40269	3.38461	3.42133	3.3564	3.39605	3.38978	3.33563	3.3873	3.39093	3.32112	3.3152	3.29353	3.28421	3.33844	3.33911	3.29172	3.29971	3.31326	3.28964	3.30748	3.28654	3.3015	3.29097	3.28874	3.29151	3.29805	3.27664	3.305	3.30782	3.2791	3.26772
1444.00	3.45146	3.46654	3.48297	3.43208	3.44376	3.46943	3.40201	3.41147	3.44385	3.37795	3.43941	3.42201	3.4292	3.41927	3.37734	3.44454	3.41745	3.39467	3.40247	3.38699	3.42034	3.35823	3.3981	3.39087	3.33581	3.38843	3.392	3.32388	3.31325	3.29412	3.28507	3.33971	3.34052	3.2907	3.29913	3.31352	3.29083	3.30988	3.28724	3.30092	3.29287	3.28807	3.29124	3.29862	3.27566	3.3059	3.30798	3.27967	3.26895
1444.50	3.44978	3.46545	3.48403	3.43194	3.44402	3.47037	3.40237	3.41159	3.44695	3.37693	3.44013	3.42165	3.42823	3.41671	3.38064	3.44497	3.41824	3.39564	3.4025	3.38967	3.41936	3.35996	3.39974	3.392	3.3358	3.39006	3.39293	3.32666	3.31177	3.29439	3.28613	3.34049	3.34184	3.28963	3.2988	3.31361	3.29191	3.31233	3.28788	3.29993	3.29468	3.28725	3.29078	3.29914	3.27491	3.30717	3.30768	3.28003	3.27026
1445.00	3.44837	3.46473	3.48536	3.43164	3.44415	3.47124	3.40297	3.41166	3.45002	3.37616	3.4405	3.42125	3.42717	3.41444	3.38407	3.44561	3.41892	3.39648	3.40285	3.39244	3.41841	3.36154	3.40092	3.39317	3.33558	3.3922	3.39377	3.32934	3.3108	3.29428	3.28736	3.34076	3.34306	3.28862	3.29876	3.31356	3.29285	3.31466	3.28837	3.29865	3.29624	3.28633	3.29019	3.29961	3.27449	3.30874	3.30695	3.28017	3.27159
1445.50	3.44742	3.46445	3.48693	3.43133	3.44416	3.47203	3.40384	3.41168	3.45285	3.37572	3.44047	3.42077	3.42604	3.41259	3.38745	3.44638	3.41946	3.39708	3.40364	3.3951	3.41755	3.36293	3.40158	3.39439	3.33514	3.39489	3.39457	3.33177	3.31035	3.29379	3.28871	3.34051	3.34418	3.28774	3.29904	3.31343	3.29363	3.31669	3.28861	3.29723	3.29744	3.28538	3.2895	3.30002	3.27446	3.31059	3.30582	3.2801	3.27286
1446.00	3.44703	3.46465	3.48863	3.43117	3.44401	3.47276	3.40498	3.41161	3.45527	3.37564	3.44003	3.4202	3.42487	3.4112	3.3906	3.44711	3.41989	3.39735	3.40489	3.39749	3.41684	3.36411	3.40174	3.39564	3.33449	3.39808	3.39536	3.33384	3.31037	3.29298	3.2901	3.33981	3.34519	3.2871	3.2996	3.31328	3.29426	3.31828	3.28851	3.29586	3.29821	3.28448	3.28878	3.30034	3.27485	3.31258	3.30438	3.2799	3.27397
1446.50	3.44725	3.46536	3.49036	3.43129	3.44369	3.47344	3.40637	3.41143	3.45707	3.37588	3.43915	3.41954	3.42369	3.41022	3.39334	3.44768	3.42024	3.39721	3.40659	3.39952	3.41638	3.36502	3.40145	3.3969	3.33365	3.4017	3.39616	3.33547	3.31083	3.29195	3.29148	3.33878	3.34608	3.28675	3.30037	3.31318	3.29473	3.31934	3.28805	3.2947	3.2985	3.28369	3.28807	3.30053	3.27565	3.31458	3.30278	3.27966	3.27486
1447.00	3.44803	3.46654	3.49197	3.43174	3.44315	3.4741	3.40797	3.41111	3.45812	3.37637	3.43784	3.41882	3.42255	3.40959	3.39553	3.44801	3.42057	3.39663	3.40865	3.40116	3.41627	3.36562	3.4008	3.39814	3.33264	3.40565	3.39695	3.33661	3.31166	3.29082	3.29276	3.33751	3.34686	3.28672	3.30125	3.31321	3.29509	3.31983	3.28722	3.2939	3.29834	3.28307	3.28741	3.30058	3.27679	3.31645	3.30112	3.2795	3.27546
1447.50	3.4493	3.46811	3.49334	3.43254	3.44239	3.47476	3.40973	3.41064	3.45835	3.37703	3.43612	3.41812	3.42152	3.40924	3.39708	3.44808	3.42095	3.3956	3.41096	3.40245	3.4166	3.36588	3.39992	3.39933	3.3315	3.40979	3.39771	3.33729	3.31279	3.28974	3.2939	3.33614	3.3475	3.28703	3.30213	3.31338	3.29535	3.3198	3.2861	3.29359	3.29775	3.28269	3.28686	3.30044	3.27821	3.31804	3.29956	3.27951	3.27574
1448.00	3.45091	3.46992	3.49434	3.43362	3.4414	3.47542	3.41159	3.41002	3.45776	3.37774	3.43404	3.4175	3.42067	3.40908	3.39796	3.44792	3.42142	3.3942	3.41335	3.40348	3.41744	3.36578	3.39893	3.40043	3.33027	3.41394	3.39838	3.33755	3.31414	3.28883	3.29483	3.33477	3.348	3.28766	3.30291	3.31371	3.29555	3.31935	3.28479	3.29384	3.29682	3.28261	3.28648	3.30012	3.2798	3.31923	3.29821	3.2798	3.27571
1448.50	3.4527	3.47177	3.49487	3.43488	3.44022	3.4761	3.41344	3.4093	3.45644	3.37843	3.43168	3.41703	3.42007	3.40907	3.3982	3.44763	3.42201	3.39255	3.41563	3.40434	3.41882	3.36537	3.39799	3.4014	3.32899	3.41789	3.39894	3.33747	3.31565	3.28821	3.29555	3.33351	3.34835	3.2886	3.30348	3.31418	3.2957	3.31863	3.28343	3.29471	3.29565	3.28287	3.28629	3.29965	3.28145	3.31991	3.29714	3.28041	3.2754
1449.00	3.4545	3.4734	3.4949	3.43619	3.43893	3.47675	3.41519	3.40855	3.45455	3.37904	3.42914	3.41676	3.41979	3.40917	3.39789	3.44735	3.42271	3.39082	3.41763	3.40512	3.42074	3.36469	3.39722	3.4022	3.32771	3.42144	3.39937	3.33712	3.31726	3.28797	3.29602	3.33243	3.34856	3.28978	3.30378	3.31475	3.29579	3.31781	3.28218	3.29618	3.29434	3.28354	3.28634	3.29906	3.28304	3.32003	3.29639	3.28135	3.27488
1449.50	3.45616	3.47458	3.4944	3.43743	3.43766	3.47737	3.41671	3.40786	3.45232	3.37955	3.42653	3.41667	3.41988	3.40938	3.39719	3.44724	3.4235	3.38919	3.4192	3.40589	3.42316	3.36383	3.39676	3.40279	3.32651	3.42438	3.39965	3.33658	3.3189	3.28817	3.29628	3.33161	3.34862	3.29117	3.30377	3.31538	3.29581	3.31706	3.28119	3.29819	3.29303	3.28463	3.28664	3.29841	3.28448	3.31959	3.29596	3.28258	3.27425
1450.00	3.45755	3.47509	3.49343	3.4385	3.43656	3.47791	3.4179	3.40735	3.44999	3.37999	3.42396	3.41675	3.42037	3.40972	3.39626	3.44742	3.42436	3.38785	3.42028	3.40664	3.42599	3.3629	3.39671	3.40319	3.32544	3.42656	3.39978	3.33591	3.32054	3.28885	3.29635	3.33109	3.34856	3.2927	3.30344	3.31604	3.29571	3.31651	3.28059	3.30062	3.29181	3.28618	3.2872	3.29777	3.28569	3.31866	3.29579	3.28404	3.27361
1450.50	3.45861	3.4748	3.49208	3.43934	3.43582	3.47835	3.41865	3.40712	3.44782	3.38042	3.42154	3.41692	3.42122	3.41019	3.39527	3.44797	3.42528	3.38696	3.42084	3.40734	3.42914	3.36202	3.39713	3.40339	3.32458	3.42789	3.39979	3.33512	3.32216	3.29	3.29629	3.33089	3.34839	3.29432	3.30283	3.31667	3.29543	3.31624	3.28044	3.30334	3.29079	3.28817	3.28801	3.29719	3.2866	3.31734	3.2958	3.28562	3.27307
1451.00	3.45928	3.47362	3.49047	3.43994	3.43564	3.47867	3.41884	3.4073	3.44603	3.38093	3.41941	3.41708	3.4224	3.41081	3.39443	3.44891	3.42624	3.38663	3.42087	3.4079	3.43248	3.36131	3.39812	3.40343	3.32403	3.42826	3.39966	3.33422	3.32372	3.29161	3.29615	3.33103	3.34815	3.296	3.30197	3.31725	3.2949	3.31633	3.28081	3.30619	3.2901	3.29059	3.28907	3.29674	3.28716	3.31575	3.2959	3.28721	3.27274
1451.50	3.4596	3.47165	3.48879	3.44034	3.43614	3.4789	3.41842	3.40793	3.44475	3.38162	3.41767	3.41714	3.42381	3.41159	3.39388	3.45018	3.42726	3.3869	3.42049	3.40822	3.43586	3.36085	3.39967	3.40338	3.32381	3.42773	3.39939	3.33317	3.32523	3.2936	3.29602	3.33149	3.34787	3.29769	3.30095	3.31777	3.29406	3.31677	3.28167	3.30898	3.2898	3.29339	3.29035	3.29645	3.28737	3.31408	3.29599	3.28869	3.27271
1452.00	3.45964	3.46908	3.48721	3.44061	3.4374	3.47908	3.41737	3.40903	3.44406	3.38259	3.41642	3.41702	3.42531	3.41253	3.39374	3.45165	3.42837	3.38774	3.4198	3.4082	3.43915	3.3607	3.40173	3.40333	3.32397	3.42641	3.39899	3.33197	3.32667	3.29587	3.29597	3.33221	3.34757	3.29934	3.29986	3.31823	3.2929	3.3175	3.28294	3.31157	3.28996	3.29646	3.29182	3.29631	3.28723	3.31251	3.29601	3.28998	3.27303
1452.50	3.4595	3.4662	3.48591	3.44083	3.43943	3.47929	3.41573	3.41055	3.4439	3.38391	3.41576	3.41667	3.42676	3.41362	3.3941	3.45315	3.42961	3.38904	3.41891	3.40778	3.44221	3.36087	3.40421	3.40336	3.32451	3.42446	3.39843	3.3306	3.32803	3.2983	3.2961	3.33311	3.34726	3.30092	3.29878	3.31863	3.2914	3.31848	3.28453	3.31384	3.29059	3.29971	3.29345	3.29635	3.2868	3.31117	3.29592	3.29099	3.2737
1453.00	3.4593	3.46334	3.48503	3.4411	3.44211	3.47958	3.41359	3.4124	3.44416	3.38561	3.41577	3.41611	3.42801	3.41486	3.39498	3.45451	3.43102	3.39068	3.41793	3.40698	3.44493	3.36135	3.40699	3.40353	3.32539	3.42209	3.3977	3.32906	3.3293	3.30076	3.29649	3.33412	3.34696	3.30237	3.29781	3.319	3.28963	3.31961	3.28631	3.3157	3.2917	3.30301	3.29519	3.29653	3.28613	3.31017	3.29572	3.2917	3.27468
1453.50	3.45912	3.46085	3.48466	3.44147	3.44528	3.48003	3.41109	3.41444	3.44465	3.38766	3.41647	3.41539	3.42892	3.41623	3.39637	3.45559	3.4326	3.39249	3.41692	3.40588	3.4472	3.36208	3.40987	3.4039	3.32656	3.41951	3.39681	3.32739	3.33047	3.30309	3.29719	3.3351	3.34667	3.30368	3.29701	3.31936	3.28767	3.32085	3.28816	3.31714	3.29324	3.30624	3.29699	3.29683	3.28534	3.30957	3.29545	3.29209	3.2759
1454.00	3.45902	3.45904	3.48481	3.44197	3.44868	3.48067	3.40842	3.41652	3.44513	3.39003	3.41788	3.4146	3.42937	3.41774	3.3982	3.45627	3.43434	3.39432	3.41592	3.40463	3.44893	3.36299	3.41266	3.40448	3.32795	3.41693	3.39577	3.32567	3.33151	3.30518	3.29824	3.33597	3.34638	3.30479	3.29645	3.31974	3.28566	3.32212	3.28995	3.31818	3.29511	3.30925	3.29878	3.29724	3.28451	3.30934	3.29517	3.2922	3.27723
1454.50	3.45901	3.45815	3.48544	3.4426	3.45203	3.4815	3.40579	3.41848	3.44538	3.3926	3.41995	3.41384	3.4293	3.41939	3.40039	3.45653	3.43618	3.39604	3.41493	3.40342	3.45005	3.36399	3.41513	3.40526	3.3295	3.41453	3.39462	3.32397	3.33244	3.30691	3.29963	3.33662	3.34611	3.30569	3.29616	3.32015	3.28374	3.32338	3.29159	3.31885	3.29719	3.31193	3.30045	3.29774	3.28378	3.30944	3.29497	3.29208	3.27853
1455.00	3.45903	3.45831	3.48644	3.44331	3.45503	3.48248	3.40342	3.42019	3.44523	3.39527	3.42256	3.41325	3.42868	3.42116	3.40281	3.45639	3.43803	3.39755	3.41395	3.40248	3.4505	3.365	3.41709	3.40616	3.33116	3.41244	3.39341	3.32239	3.33325	3.30822	3.30131	3.33702	3.34585	3.30637	3.29617	3.32061	3.28208	3.32461	3.293	3.31925	3.29935	3.31415	3.30192	3.29831	3.28323	3.30974	3.29493	3.29177	3.27965
1455.50	3.45899	3.45954	3.48768	3.44402	3.45745	3.48353	3.40151	3.42155	3.44456	3.3979	3.42554	3.41291	3.42755	3.42303	3.40533	3.45592	3.43974	3.3988	3.41294	3.40201	3.45028	3.36594	3.41839	3.40711	3.3329	3.41075	3.39221	3.32099	3.33397	3.30909	3.30318	3.33715	3.34563	3.30684	3.29645	3.3211	3.28081	3.32578	3.29413	3.31944	3.30145	3.31581	3.30309	3.29896	3.28294	3.31012	3.29511	3.29135	3.28049
1456.00	3.45877	3.46174	3.48897	3.44463	3.45914	3.48458	3.40022	3.42251	3.44335	3.4004	3.42871	3.41291	3.426	3.425	3.40784	3.45524	3.44117	3.39977	3.4119	3.40217	3.44941	3.36675	3.41895	3.40801	3.33471	3.40949	3.39108	3.31985	3.33465	3.30955	3.30513	3.33705	3.34546	3.30715	3.29699	3.32163	3.28006	3.32689	3.29496	3.31949	3.30337	3.31686	3.30388	3.29969	3.28294	3.31045	3.29557	3.29088	3.28097
1456.50	3.45822	3.4648	3.49018	3.44505	3.45996	3.48553	3.39974	3.42303	3.44164	3.40267	3.43182	3.4133	3.42413	3.42704	3.41021	3.45449	3.44215	3.40047	3.41081	3.40311	3.44792	3.36738	3.41868	3.40873	3.33658	3.40871	3.39008	3.31899	3.33534	3.30964	3.30702	3.33681	3.34535	3.30734	3.29778	3.32215	3.27994	3.32795	3.29548	3.31945	3.305	3.31722	3.30421	3.30051	3.28325	3.31061	3.29634	3.29044	3.28103
1457.00	3.45723	3.46845	3.4912	3.44516	3.46	3.48632	3.40013	3.42319	3.43957	3.40465	3.43464	3.41407	3.42211	3.4291	3.41236	3.45382	3.44255	3.40097	3.40968	3.40479	3.44594	3.36781	3.41765	3.40919	3.33853	3.40835	3.38925	3.31842	3.33611	3.30947	3.30871	3.33654	3.34532	3.30746	3.29877	3.32263	3.28049	3.32896	3.29573	3.31935	3.3063	3.31694	3.30409	3.30142	3.2838	3.31052	3.29743	3.29008	3.28074
1457.50	3.45574	3.47244	3.49197	3.44491	3.45941	3.48691	3.40141	3.42306	3.43736	3.40634	3.43698	3.41518	3.42012	3.43113	3.41421	3.45336	3.44227	3.40134	3.40853	3.40716	3.4436	3.36803	3.41598	3.40932	3.34056	3.40839	3.38859	3.3181	3.33703	3.30916	3.31012	3.33638	3.34536	3.30757	3.29993	3.32305	3.28172	3.32994	3.29576	3.31919	3.30726	3.31609	3.30355	3.30244	3.28452	3.31014	3.29881	3.28984	3.28017
1458.00	3.45374	3.47649	3.49254	3.44423	3.45841	3.48731	3.40354	3.42279	3.43524	3.40775	3.43868	3.41654	3.41833	3.43307	3.41572	3.45321	3.44127	3.40164	3.40741	3.41004	3.44111	3.36805	3.41384	3.40909	3.34264	3.40877	3.38811	3.318	3.33814	3.30881	3.3112	3.33644	3.34547	3.30771	3.30122	3.32339	3.2836	3.3309	3.29564	3.31894	3.30792	3.31479	3.30268	3.30354	3.28532	3.3095	3.30046	3.28978	3.27947
1458.50	3.4513	3.48038	3.49301	3.44311	3.45728	3.48754	3.40642	3.42251	3.43345	3.4089	3.43968	3.41802	3.4169	3.43485	3.41688	3.45342	3.43959	3.40197	3.40635	3.4132	3.43865	3.3679	3.41145	3.40854	3.34475	3.40946	3.3878	3.31806	3.33947	3.30853	3.31197	3.33681	3.34564	3.3079	3.30261	3.32363	3.28605	3.33187	3.29547	3.3186	3.30835	3.3132	3.30164	3.30473	3.2861	3.30866	3.30233	3.28992	3.27879
1459.00	3.44855	3.48388	3.49351	3.44157	3.45629	3.48764	3.40991	3.42237	3.43221	3.40984	3.43998	3.4195	3.41593	3.43641	3.41768	3.45403	3.43732	3.40239	3.40539	3.4164	3.43644	3.3676	3.40904	3.40774	3.34683	3.41041	3.38765	3.31824	3.34099	3.30839	3.31251	3.33752	3.34586	3.30814	3.30407	3.3238	3.28897	3.33285	3.29533	3.31814	3.30864	3.31149	3.30061	3.30598	3.2868	3.30773	3.30435	3.29027	3.27828
1459.50	3.44568	3.48686	3.49421	3.43963	3.45566	3.48766	3.41384	3.42248	3.4317	3.4106	3.43967	3.42084	3.41547	3.4377	3.41813	3.455	3.43462	3.40295	3.40456	3.41938	3.43464	3.36719	3.40687	3.4068	3.34883	3.41159	3.38766	3.31852	3.34265	3.30844	3.31293	3.33856	3.34613	3.30842	3.30558	3.32394	3.29225	3.33387	3.29531	3.31758	3.30885	3.30986	3.29977	3.30724	3.28737	3.30683	3.30647	3.29083	3.27804
1460.00	3.4429	3.48921	3.49526	3.43734	3.45552	3.48761	3.41799	3.42292	3.43205	3.41117	3.43889	3.42193	3.41553	3.43869	3.41823	3.45629	3.43168	3.40369	3.4039	3.42191	3.43339	3.36669	3.40514	3.40589	3.35069	3.41295	3.38781	3.31888	3.34435	3.3087	3.31338	3.33985	3.34645	3.30872	3.30708	3.32408	3.29574	3.33491	3.29549	3.31693	3.30906	3.30843	3.29934	3.30848	3.28782	3.3061	3.30857	3.29158	3.27816
1460.50	3.44044	3.49088	3.49675	3.43476	3.45592	3.48751	3.42217	3.42372	3.43329	3.41155	3.43782	3.42269	3.41603	3.43939	3.41802	3.45779	3.42873	3.40462	3.40343	3.42383	3.43277	3.36611	3.40404	3.40515	3.35233	3.41446	3.38813	3.31932	3.34599	3.30916	3.31399	3.34127	3.34682	3.30905	3.30856	3.3243	3.29929	3.33597	3.29592	3.31624	3.30931	3.30734	3.29948	3.30964	3.28816	3.30567	3.31056	3.2925	3.27865
1461.00	3.43846	3.49189	3.49867	3.43198	3.45678	3.48732	3.42617	3.42485	3.43539	3.41169	3.43665	3.42309	3.41689	3.43985	3.41753	3.45937	3.42599	3.40571	3.40318	3.42506	3.43278	3.36545	3.40368	3.40471	3.35372	3.41608	3.38863	3.31988	3.34743	3.30978	3.31488	3.34271	3.34728	3.30938	3.30996	3.32462	3.30276	3.33704	3.2966	3.31558	3.30961	3.30662	3.30029	3.31068	3.28844	3.30562	3.31232	3.29354	3.27947
1461.50	3.43712	3.4923	3.50095	3.4291	3.45796	3.48702	3.42982	3.42621	3.43825	3.41156	3.43555	3.42317	3.41797	3.44016	3.4168	3.46089	3.42364	3.40691	3.40316	3.4256	3.43337	3.36472	3.40414	3.40468	3.35477	3.41775	3.38935	3.32059	3.34857	3.31048	3.31613	3.34404	3.34781	3.30975	3.31124	3.3251	3.30597	3.33807	3.29755	3.31501	3.30995	3.30628	3.30182	3.31155	3.28871	3.30602	3.31373	3.29466	3.28054
1462.00	3.43652	3.49216	3.50342	3.42624	3.45928	3.48658	3.43297	3.42769	3.44177	3.41108	3.43464	3.42296	3.41917	3.44042	3.41584	3.4622	3.42188	3.40817	3.40342	3.42549	3.43448	3.36393	3.40546	3.40513	3.35541	3.41944	3.39033	3.3215	3.34929	3.31122	3.31778	3.34512	3.3484	3.31018	3.31238	3.32572	3.30878	3.33905	3.29874	3.31463	3.3103	3.30629	3.30405	3.31221	3.28903	3.30693	3.31468	3.29583	3.28181
1462.50	3.43667	3.49162	3.50583	3.42356	3.46054	3.48601	3.43555	3.42915	3.44571	3.41024	3.43401	3.42259	3.42035	3.44076	3.41471	3.46316	3.42079	3.40937	3.40398	3.42489	3.43598	3.36313	3.40753	3.40603	3.35559	3.4211	3.3916	3.32263	3.34955	3.3119	3.31978	3.34592	3.34903	3.31072	3.31335	3.32648	3.31106	3.33992	3.30012	3.31449	3.3106	3.30657	3.30686	3.31266	3.28943	3.30832	3.31511	3.297	3.28319
1463.00	3.43748	3.49082	3.5079	3.42128	3.46159	3.48536	3.4375	3.43046	3.44982	3.40904	3.43367	3.42219	3.42144	3.44127	3.41345	3.46367	3.42043	3.41044	3.40486	3.42399	3.43772	3.3624	3.41024	3.40733	3.35525	3.42271	3.39317	3.32403	3.34934	3.31248	3.32208	3.3464	3.34963	3.31139	3.31416	3.32734	3.31273	3.34068	3.30164	3.31463	3.31083	3.30703	3.31003	3.3129	3.28992	3.31015	3.31497	3.29814	3.28461
1463.50	3.43883	3.48994	3.50937	3.4196	3.46235	3.48472	3.43883	3.43151	3.45385	3.40752	3.43359	3.4219	3.4224	3.44203	3.4121	3.46367	3.42078	3.41126	3.40606	3.42296	3.43961	3.36183	3.41339	3.40892	3.35438	3.42423	3.39506	3.32569	3.34869	3.31292	3.32456	3.3466	3.35015	3.31224	3.3148	3.32822	3.31374	3.34129	3.30326	3.31507	3.31093	3.30759	3.31334	3.31296	3.2905	3.31234	3.31431	3.29924	3.28605
1464.00	3.44056	3.48911	3.51003	3.41873	3.4628	3.4842	3.43958	3.43226	3.45754	3.40573	3.43371	3.42181	3.42321	3.44306	3.41069	3.46319	3.42177	3.41177	3.40759	3.422	3.44153	3.36157	3.41678	3.41067	3.35301	3.42567	3.39726	3.32758	3.34768	3.3132	3.32708	3.34659	3.35052	3.31328	3.31531	3.32908	3.3141	3.34176	3.30496	3.31581	3.31087	3.3082	3.31651	3.31288	3.29115	3.31482	3.31318	3.30028	3.28753
1464.50	3.44249	3.48851	3.50977	3.41884	3.46299	3.48394	3.43982	3.43271	3.46066	3.40376	3.43397	3.42204	3.42392	3.4443	3.40924	3.46227	3.42328	3.41191	3.40943	3.42124	3.44341	3.36177	3.42016	3.41243	3.35119	3.42705	3.39973	3.32966	3.34642	3.31336	3.32951	3.34644	3.35067	3.3145	3.3157	3.32985	3.3139	3.34208	3.3067	3.31682	3.31064	3.30881	3.31928	3.31272	3.29182	3.31746	3.31171	3.30125	3.28906
1465.00	3.44445	3.48824	3.50863	3.42001	3.46304	3.48407	3.4396	3.43291	3.463	3.40172	3.43431	3.4226	3.42455	3.44568	3.40781	3.46104	3.42516	3.41165	3.41154	3.42078	3.4452	3.36254	3.4233	3.41409	3.34908	3.4284	3.40239	3.33183	3.34501	3.31343	3.33171	3.34625	3.35059	3.31586	3.31599	3.33051	3.31326	3.34224	3.30848	3.31806	3.31024	3.3094	3.32146	3.31252	3.29249	3.32017	3.31003	3.30216	3.2907
1465.50	3.4463	3.48838	3.50673	3.42226	3.46304	3.48466	3.43899	3.43293	3.46442	3.3997	3.43472	3.42349	3.42518	3.44708	3.40646	3.45965	3.42727	3.411	3.41385	3.42062	3.44688	3.36397	3.42602	3.41553	3.34682	3.42979	3.40516	3.33398	3.34356	3.3135	3.33356	3.34611	3.3503	3.31731	3.31621	3.33104	3.31233	3.34224	3.31028	3.31949	3.30967	3.30999	3.32293	3.31235	3.29312	3.32283	3.30832	3.30299	3.29247
1466.00	3.44795	3.48897	3.50433	3.42546	3.46309	3.48573	3.43805	3.43286	3.46485	3.39777	3.4352	3.42466	3.42585	3.44837	3.40529	3.45826	3.42945	3.41002	3.41629	3.42074	3.44844	3.36608	3.42817	3.41666	3.34465	3.43128	3.40787	3.33601	3.34215	3.31363	3.33496	3.34607	3.34983	3.31875	3.31636	3.33143	3.31128	3.34205	3.31208	3.32104	3.30897	3.31059	3.32364	3.31221	3.29368	3.32537	3.30671	3.30376	3.29441
1466.50	3.44938	3.48998	3.50178	3.42939	3.46324	3.48722	3.43682	3.43276	3.46431	3.396	3.43582	3.42599	3.42662	3.44944	3.40442	3.45703	3.4316	3.40878	3.41876	3.42104	3.44989	3.36882	3.42966	3.41742	3.34275	3.43297	3.41035	3.3378	3.34086	3.31388	3.33586	3.34619	3.34925	3.32009	3.31643	3.33171	3.31029	3.34165	3.31386	3.32266	3.30819	3.31123	3.32366	3.31215	3.29416	3.32771	3.30535	3.30445	3.2965
1467.00	3.45059	3.49132	3.49939	3.43374	3.46347	3.48901	3.43535	3.43267	3.46289	3.39442	3.43662	3.42737	3.42752	3.45024	3.40399	3.45608	3.43365	3.4074	3.42113	3.42141	3.45126	3.37204	3.43048	3.41778	3.3413	3.4349	3.41243	3.33929	3.3397	3.31429	3.33623	3.34647	3.34866	3.32124	3.31643	3.33189	3.30947	3.341	3.31556	3.3243	3.30737	3.31193	3.32315	3.31216	3.29456	3.32981	3.30432	3.30506	3.29872
1467.50	3.45164	3.49285	3.4975	3.43818	3.46374	3.49091	3.4337	3.4326	3.46076	3.39304	3.43768	3.42865	3.42858	3.45074	3.40418	3.45549	3.43557	3.40598	3.42329	3.42169	3.45258	3.37557	3.43068	3.4177	3.34044	3.43711	3.41392	3.34043	3.33869	3.31489	3.33608	3.34689	3.34811	3.3221	3.31635	3.33203	3.30893	3.34008	3.31715	3.32593	3.30658	3.31271	3.3223	3.31223	3.29486	3.33164	3.3037	3.30558	3.30103
1468.00	3.45257	3.49442	3.49638	3.44237	3.46398	3.4927	3.43195	3.43254	3.45809	3.39191	3.43906	3.42969	3.42982	3.45094	3.40517	3.45531	3.43738	3.40463	3.42509	3.42175	3.4539	3.37921	3.43034	3.41718	3.34028	3.43962	3.41464	3.34122	3.33782	3.31568	3.33545	3.34743	3.34768	3.32256	3.31619	3.33216	3.30871	3.33884	3.31856	3.32749	3.30589	3.31358	3.32135	3.31237	3.29507	3.33317	3.30354	3.30598	3.30338
1468.50	3.45346	3.49586	3.49615	3.44598	3.46409	3.49418	3.43021	3.43244	3.45517	3.39103	3.44081	3.43038	3.4312	3.45091	3.40708	3.45554	3.43913	3.40343	3.42644	3.42148	3.45527	3.38273	3.42958	3.41624	3.3408	3.44235	3.41452	3.34171	3.33705	3.31663	3.33442	3.34804	3.34739	3.32261	3.31598	3.33231	3.3088	3.33731	3.31977	3.32892	3.30536	3.31454	3.32055	3.31258	3.29521	3.33441	3.30385	3.30625	3.30572
1469.00	3.45431	3.49701	3.49682	3.44881	3.46403	3.49516	3.42861	3.43228	3.45227	3.39043	3.44291	3.43065	3.43269	3.45072	3.40997	3.45611	3.4409	3.40243	3.42726	3.42081	3.45676	3.38594	3.42857	3.41494	3.34195	3.44518	3.41353	3.34199	3.33637	3.31769	3.33311	3.34867	3.34721	3.32222	3.31573	3.33253	3.30915	3.33553	3.32073	3.33017	3.30505	3.31559	3.32009	3.31288	3.29527	3.33536	3.3046	3.30639	3.30799
1469.50	3.45512	3.49777	3.49829	3.45075	3.46377	3.49555	3.42734	3.43202	3.44964	3.39016	3.44534	3.43048	3.43421	3.45045	3.41382	3.45698	3.44273	3.40164	3.42753	3.4197	3.45841	3.38869	3.42745	3.41337	3.3436	3.44796	3.41176	3.34215	3.33575	3.31882	3.33163	3.34928	3.34713	3.32144	3.31545	3.33285	3.30969	3.33356	3.32145	3.3312	3.305	3.31671	3.32011	3.31329	3.29525	3.33603	3.30575	3.30638	3.31016
1470.00	3.45582	3.49807	3.50036	3.45179	3.46336	3.49532	3.42654	3.43167	3.4475	3.39025	3.44804	3.42992	3.43566	3.45016	3.4185	3.45805	3.44466	3.40106	3.42728	3.4182	3.46026	3.3909	3.42632	3.41163	3.34563	3.4505	3.40938	3.34228	3.33518	3.31998	3.33008	3.34985	3.3471	3.32036	3.31515	3.33329	3.31035	3.33152	3.32196	3.33192	3.30521	3.31788	3.32067	3.31386	3.29517	3.33641	3.30724	3.30627	3.31217
1470.50	3.45634	3.49791	3.50276	3.45202	3.46286	3.49453	3.42636	3.43126	3.44602	3.39074	3.45095	3.42906	3.43695	3.44991	3.4238	3.45926	3.44668	3.40064	3.42658	3.41636	3.46234	3.39253	3.42528	3.40986	3.34787	3.45263	3.40664	3.34245	3.33465	3.32116	3.32855	3.35038	3.34711	3.31911	3.31481	3.33388	3.31106	3.32952	3.3223	3.33231	3.3057	3.31904	3.32178	3.31463	3.29502	3.33653	3.30899	3.30607	3.314
1471.00	3.4566	3.49729	3.50524	3.45159	3.46239	3.4933	3.42691	3.43083	3.4453	3.39164	3.45397	3.42802	3.43796	3.44971	3.42943	3.46054	3.44876	3.40033	3.42554	3.4143	3.46467	3.39361	3.42437	3.4082	3.35018	3.4542	3.40383	3.34266	3.33419	3.32233	3.3271	3.35092	3.34715	3.31781	3.31438	3.33463	3.31175	3.32771	3.32253	3.33233	3.30642	3.32016	3.32334	3.31564	3.29482	3.3364	3.3109	3.30586	3.31559
1471.50	3.45652	3.49627	3.50753	3.45071	3.46207	3.4918	3.42821	3.43045	3.44539	3.39295	3.45702	3.42697	3.43863	3.44959	3.43505	3.46187	3.45081	3.40008	3.42429	3.41217	3.46721	3.39421	3.42359	3.40675	3.35244	3.45512	3.40128	3.34292	3.33379	3.32349	3.32576	3.3515	3.34727	3.31662	3.3138	3.33556	3.31238	3.3262	3.32273	3.33197	3.30733	3.32117	3.32526	3.31692	3.29457	3.3361	3.31286	3.30568	3.31689
1472.00	3.45607	3.49491	3.50942	3.44958	3.462	3.49021	3.43022	3.43018	3.44626	3.3946	3.46001	3.42606	3.43893	3.44955	3.44033	3.46323	3.45273	3.39985	3.42297	3.41012	3.46992	3.39441	3.42292	3.40563	3.35458	3.45537	3.39928	3.34315	3.33349	3.32464	3.32453	3.35219	3.34754	3.31565	3.313	3.33665	3.31292	3.32514	3.32297	3.33127	3.30837	3.32201	3.32738	3.31845	3.29431	3.33568	3.31479	3.30561	3.31783
1472.50	3.45529	3.49325	3.51078	3.44841	3.46223	3.4887	3.4328	3.43008	3.44784	3.39652	3.46284	3.42544	3.4389	3.44959	3.44497	3.4646	3.45446	3.39963	3.42168	3.40831	3.47272	3.39433	3.4223	3.40488	3.35654	3.45501	3.39804	3.34331	3.3333	3.32578	3.32339	3.35302	3.34802	3.31499	3.31193	3.33791	3.31335	3.32459	3.32331	3.33027	3.30946	3.32265	3.32959	3.32022	3.29408	3.33525	3.31659	3.30566	3.31835
1473.00	3.45424	3.49136	3.51154	3.44733	3.4628	3.48739	3.43576	3.43019	3.44997	3.39859	3.46542	3.4252	3.43862	3.44973	3.44877	3.46602	3.4559	3.3994	3.42049	3.40689	3.47551	3.3941	3.42166	3.40452	3.35834	3.45414	3.39773	3.34333	3.33324	3.32689	3.32233	3.35404	3.3488	3.31468	3.31054	3.33929	3.31365	3.32463	3.32379	3.32906	3.31054	3.32306	3.33175	3.32218	3.29391	3.33491	3.3182	3.30588	3.31842
1473.50	3.45304	3.48928	3.51168	3.44646	3.46369	3.48636	3.43887	3.43054	3.45252	3.40069	3.46763	3.42545	3.43821	3.44998	3.45155	3.46749	3.45701	3.39915	3.41947	3.40601	3.47814	3.39383	3.42093	3.40453	3.36001	3.45288	3.39843	3.34317	3.33332	3.32793	3.3213	3.35524	3.34993	3.31475	3.30884	3.34076	3.31384	3.32532	3.32443	3.32773	3.31153	3.32326	3.33378	3.32429	3.29389	3.33477	3.31956	3.30624	3.31797
1474.00	3.45188	3.48712	3.51129	3.44586	3.46482	3.48563	3.44184	3.43111	3.45525	3.40268	3.46937	3.42619	3.43784	3.45036	3.45332	3.46903	3.4578	3.39891	3.41862	3.40574	3.48048	3.39364	3.42006	3.40484	3.36163	3.45142	3.40002	3.34282	3.33357	3.32886	3.32031	3.35655	3.35143	3.31514	3.30692	3.34225	3.31394	3.32662	3.32522	3.32641	3.31241	3.32327	3.33564	3.32646	3.29408	3.33493	3.32068	3.30672	3.31705
1474.50	3.45092	3.48498	3.51051	3.44551	3.46606	3.48518	3.44445	3.43187	3.45797	3.40443	3.47055	3.42738	3.43765	3.4509	3.45417	3.47066	3.45831	3.39868	3.41795	3.4061	3.48238	3.3936	3.41904	3.40538	3.36327	3.4499	3.40234	3.34233	3.334	3.32962	3.31936	3.35789	3.35324	3.31581	3.3049	3.34366	3.31399	3.32846	3.32612	3.32521	3.31314	3.32317	3.33729	3.32864	3.29455	3.33543	3.32156	3.30725	3.3157
1475.00	3.45034	3.48301	3.50949	3.44536	3.4673	3.48498	3.44652	3.43278	3.46047	3.40586	3.47108	3.42894	3.43773	3.45161	3.45427	3.47234	3.45861	3.39849	3.41745	3.40707	3.48371	3.39376	3.41789	3.40607	3.36503	3.44843	3.40512	3.34181	3.33463	3.33015	3.31849	3.35913	3.35529	3.31668	3.30296	3.3449	3.31403	3.33074	3.32708	3.32421	3.31373	3.32303	3.33875	3.33077	3.29534	3.33629	3.32227	3.30774	3.31405
1475.50	3.45026	3.48138	3.50843	3.44535	3.4684	3.48499	3.44794	3.43377	3.46259	3.40692	3.4709	3.43079	3.43813	3.45248	3.45382	3.47404	3.45878	3.39837	3.41716	3.40858	3.48438	3.39414	3.41665	3.40685	3.36697	3.44709	3.40805	3.34134	3.33548	3.33038	3.31774	3.36017	3.35747	3.3177	3.30129	3.34587	3.31412	3.33333	3.32806	3.32351	3.31419	3.32289	3.34004	3.3328	3.29649	3.3375	3.32285	3.30811	3.31223
1476.00	3.45076	3.48027	3.50752	3.44539	3.46925	3.4852	3.44871	3.43476	3.46424	3.4076	3.46999	3.4328	3.43882	3.45346	3.45301	3.47569	3.45891	3.39836	3.41709	3.41053	3.48433	3.39471	3.41545	3.40767	3.36909	3.44591	3.41084	3.34107	3.33658	3.3303	3.31718	3.36088	3.35966	3.31884	3.30009	3.3465	3.31431	3.33607	3.329	3.32315	3.31455	3.32282	3.34119	3.33466	3.29802	3.33897	3.32339	3.30831	3.31042
1476.50	3.45186	3.47985	3.50692	3.44542	3.46979	3.4856	3.44889	3.43571	3.46539	3.40797	3.46837	3.43488	3.43972	3.4545	3.45202	3.47721	3.45907	3.39849	3.41733	3.41278	3.48357	3.39543	3.4144	3.40852	3.37139	3.44491	3.41323	3.34109	3.33793	3.32989	3.3169	3.36121	3.36176	3.32006	3.2995	3.34677	3.31464	3.3388	3.32985	3.32316	3.31484	3.32281	3.3422	3.33631	3.29991	3.34063	3.32393	3.30831	3.3088
1477.00	3.45354	3.48022	3.50675	3.44542	3.46999	3.48622	3.44863	3.43655	3.46606	3.40812	3.46613	3.43695	3.44071	3.45552	3.45098	3.4785	3.45932	3.39883	3.41795	3.41522	3.48213	3.39625	3.41364	3.4094	3.37376	3.44408	3.41504	3.34149	3.33954	3.32918	3.31698	3.36114	3.36367	3.32136	3.29962	3.3467	3.31512	3.34139	3.33057	3.32355	3.31511	3.32284	3.34311	3.33769	3.30211	3.34236	3.32453	3.30811	3.30754
1477.50	3.4557	3.48141	3.50707	3.44539	3.46989	3.4871	3.44814	3.4373	3.46637	3.40816	3.4634	3.43896	3.44167	3.45642	3.44996	3.47947	3.45968	3.39943	3.419	3.41772	3.4801	3.39711	3.41332	3.41035	3.37608	3.44342	3.41617	3.34228	3.34141	3.32825	3.31748	3.36072	3.36534	3.32275	3.30046	3.34637	3.31574	3.34371	3.33116	3.3243	3.31538	3.32285	3.34391	3.33874	3.30457	3.34403	3.32521	3.30779	3.30675
1478.00	3.45821	3.48336	3.50788	3.44537	3.46956	3.48824	3.44762	3.43797	3.46647	3.40824	3.46035	3.44091	3.44249	3.4571	3.44896	3.48004	3.46015	3.40031	3.42052	3.42023	3.47763	3.39797	3.41353	3.41141	3.37822	3.44291	3.41665	3.34347	3.3435	3.3272	3.31845	3.36004	3.36675	3.32423	3.30194	3.34592	3.31646	3.3457	3.33162	3.32537	3.31566	3.3228	3.34464	3.3394	3.30722	3.34556	3.32597	3.30744	3.30648
1478.50	3.46096	3.48593	3.50912	3.44542	3.46909	3.48965	3.44728	3.43863	3.46654	3.40847	3.4572	3.44279	3.44312	3.45749	3.44795	3.48018	3.46073	3.40151	3.42248	3.42272	3.47484	3.39881	3.41434	3.41261	3.38	3.44257	3.41658	3.345	3.34579	3.32615	3.31991	3.35921	3.36788	3.32582	3.30396	3.34551	3.31725	3.34733	3.33195	3.3267	3.31597	3.32263	3.34529	3.33965	3.30998	3.34688	3.3268	3.30721	3.30671
1479.00	3.46379	3.48891	3.5107	3.44561	3.46859	3.49129	3.44728	3.43936	3.46677	3.40898	3.45417	3.44461	3.44352	3.45752	3.44689	3.47986	3.4614	3.40305	3.42481	3.42517	3.47188	3.39964	3.41581	3.41401	3.38129	3.44238	3.41607	3.34682	3.34822	3.32523	3.32186	3.35837	3.36874	3.32751	3.30638	3.34531	3.31804	3.34856	3.33217	3.32824	3.3163	3.3223	3.34589	3.33945	3.31278	3.34794	3.32768	3.30728	3.30737
1479.50	3.46657	3.49201	3.51247	3.44597	3.46816	3.49308	3.44776	3.44027	3.46733	3.40985	3.45147	3.4464	3.44373	3.45719	3.44575	3.47913	3.46212	3.40489	3.42733	3.42763	3.46894	3.40047	3.4179	3.41562	3.38201	3.44234	3.41536	3.34885	3.35071	3.32457	3.32422	3.35764	3.36932	3.32929	3.30901	3.34547	3.3188	3.34945	3.3323	3.32993	3.31665	3.32184	3.34647	3.33881	3.31555	3.34876	3.32855	3.30779	3.30827
1480.00	3.46919	3.49495	3.51429	3.44652	3.46788	3.49491	3.44875	3.44143	3.46834	3.41114	3.44931	3.44812	3.44379	3.45654	3.44449	3.47807	3.46289	3.40699	3.4298	3.43013	3.46616	3.40131	3.42051	3.41743	3.38215	3.44246	3.41461	3.35101	3.35321	3.32426	3.32691	3.35712	3.36965	3.33116	3.31171	3.34609	3.31949	3.35005	3.33238	3.33169	3.317	3.3213	3.34706	3.33779	3.3182	3.34941	3.3294	3.30888	3.30923
1480.50	3.47155	3.49748	3.51605	3.44722	3.46778	3.49666	3.45026	3.44289	3.46984	3.41286	3.4478	3.44973	3.44377	3.45567	3.44314	3.47679	3.46368	3.40926	3.43198	3.4327	3.4637	3.40217	3.42354	3.41943	3.38174	3.44272	3.414	3.35324	3.35562	3.32435	3.32978	3.35685	3.36974	3.33311	3.3144	3.34718	3.32014	3.35042	3.3324	3.33349	3.31737	3.32075	3.34769	3.33647	3.32068	3.34997	3.3302	3.31063	3.31006
1481.00	3.47362	3.49943	3.51766	3.448	3.46787	3.49823	3.45222	3.44466	3.4718	3.415	3.447	3.45116	3.44372	3.45472	3.44173	3.47544	3.46446	3.41162	3.43362	3.43536	3.46167	3.40304	3.42684	3.42157	3.3809	3.44311	3.41365	3.35552	3.35787	3.32485	3.3327	3.35686	3.36961	3.33513	3.31706	3.3487	3.32078	3.35065	3.33239	3.33532	3.31778	3.32028	3.34835	3.33495	3.32291	3.35055	3.33094	3.31306	3.31057
1481.50	3.47536	3.50069	3.51908	3.44877	3.46816	3.49956	3.45454	3.44665	3.47415	3.4175	3.44692	3.45232	3.44367	3.45387	3.44034	3.47417	3.4652	3.41397	3.43453	3.43807	3.46018	3.40386	3.43026	3.4238	3.37979	3.44364	3.41363	3.35781	3.35989	3.32572	3.33553	3.35715	3.3693	3.33722	3.31972	3.35051	3.32147	3.3508	3.33236	3.33716	3.31825	3.31998	3.34905	3.33334	3.32485	3.35126	3.33163	3.31612	3.31067
1482.00	3.4768	3.50127	3.52031	3.44943	3.46862	3.50065	3.45711	3.44874	3.4767	3.42028	3.44751	3.45309	3.44361	3.45331	3.43906	3.47315	3.46584	3.41622	3.43464	3.44079	3.45932	3.40458	3.43366	3.42607	3.37857	3.4443	3.41397	3.36008	3.36161	3.32687	3.33815	3.3577	3.36888	3.33939	3.32248	3.35245	3.32226	3.35096	3.3323	3.33905	3.31887	3.3199	3.34975	3.33175	3.32643	3.35216	3.33229	3.31969	3.31029
1482.50	3.47798	3.50127	3.52137	3.4499	3.46923	3.50153	3.45979	3.45078	3.47928	3.42321	3.44867	3.45341	3.44352	3.45324	3.438	3.47252	3.46632	3.41829	3.43393	3.44344	3.45914	3.40511	3.43689	3.42833	3.37741	3.44511	3.41468	3.36232	3.363	3.3282	3.34049	3.35847	3.36844	3.34164	3.32545	3.35436	3.32322	3.3512	3.33223	3.34102	3.31968	3.32006	3.35042	3.33029	3.32763	3.3533	3.33292	3.32362	3.30949
1483.00	3.47896	3.50083	3.52229	3.45015	3.46999	3.50231	3.46246	3.4526	3.48166	3.42613	3.45032	3.45322	3.4434	3.45383	3.43723	3.47241	3.46657	3.42013	3.43254	3.44591	3.45968	3.40537	3.43987	3.43053	3.37644	3.44606	3.41576	3.36446	3.36401	3.32957	3.34252	3.35947	3.3681	3.34395	3.32873	3.35607	3.32438	3.35157	3.33213	3.3431	3.32076	3.32047	3.35102	3.32904	3.32842	3.35466	3.33356	3.3277	3.30835
1483.50	3.47981	3.50016	3.5231	3.45017	3.4709	3.5031	3.46501	3.45405	3.48366	3.42887	3.45234	3.4525	3.44322	3.45516	3.43681	3.47292	3.46657	3.42171	3.43069	3.44814	3.46092	3.40529	3.44251	3.43263	3.37576	3.44717	3.41719	3.36646	3.36467	3.33086	3.34426	3.36065	3.36799	3.3463	3.33236	3.3575	3.32572	3.35213	3.33202	3.34532	3.32213	3.32108	3.35151	3.32806	3.32883	3.3562	3.3342	3.33175	3.30701
1484.00	3.48062	3.49947	3.52383	3.45	3.472	3.50404	3.46734	3.45504	3.48512	3.43125	3.45467	3.45129	3.443	3.4573	3.43676	3.47408	3.46628	3.42303	3.42864	3.45008	3.46285	3.40481	3.44478	3.43458	3.3754	3.44843	3.41895	3.36824	3.36499	3.33196	3.34576	3.36199	3.36824	3.34867	3.33638	3.3586	3.32722	3.35291	3.3319	3.34771	3.32382	3.32185	3.35186	3.32739	3.3289	3.35783	3.33486	3.33557	3.30565
1484.50	3.48143	3.49897	3.5245	3.44969	3.47333	3.50523	3.46936	3.45555	3.48592	3.4331	3.45726	3.44964	3.44276	3.46025	3.4371	3.47593	3.46571	3.42409	3.4267	3.45171	3.46542	3.40389	3.44666	3.43631	3.37539	3.44982	3.42103	3.36974	3.36504	3.33276	3.34707	3.36346	3.36898	3.35102	3.34073	3.35941	3.32882	3.35391	3.33179	3.35026	3.32583	3.32272	3.35204	3.3271	3.3287	3.35945	3.33554	3.33899	3.30443
1485.00	3.48232	3.49887	3.52511	3.44936	3.47493	3.50673	3.471	3.45565	3.48606	3.43429	3.46004	3.44768	3.44257	3.46388	3.43774	3.47838	3.46494	3.42492	3.42516	3.45307	3.46848	3.40253	3.4482	3.43776	3.37568	3.4513	3.42336	3.37091	3.36493	3.33323	3.34829	3.36498	3.37028	3.35328	3.3453	3.36003	3.33042	3.35513	3.33172	3.35296	3.3281	3.32363	3.35207	3.32719	3.32837	3.36097	3.33624	3.34192	3.30352
1485.50	3.48332	3.49928	3.52568	3.4491	3.47682	3.50855	3.47224	3.45546	3.48563	3.43478	3.46297	3.44553	3.44251	3.46804	3.4386	3.48127	3.46409	3.42558	3.42424	3.45427	3.47189	3.4008	3.44946	3.43884	3.37619	3.45282	3.42587	3.37174	3.36476	3.33339	3.34946	3.36647	3.37213	3.35537	3.34993	3.36059	3.33196	3.35653	3.33173	3.35574	3.33058	3.32456	3.35196	3.32768	3.32803	3.36231	3.33695	3.34429	3.30305
1486.00	3.48446	3.50031	3.52621	3.44903	3.47901	3.51061	3.47305	3.45515	3.48475	3.43458	3.46598	3.44334	3.44265	3.47249	3.43957	3.48443	3.46331	3.4261	3.42409	3.4554	3.47546	3.39878	3.45055	3.43949	3.37687	3.45435	3.42844	3.37227	3.36465	3.33329	3.35064	3.3678	3.37449	3.3572	3.35445	3.36125	3.33337	3.35807	3.33189	3.35855	3.33318	3.32547	3.35175	3.32859	3.32784	3.36341	3.33767	3.34609	3.3031
1486.50	3.48577	3.50199	3.52674	3.44925	3.48153	3.51282	3.47344	3.45489	3.48362	3.43379	3.46899	3.44127	3.44309	3.477	3.44051	3.48763	3.46276	3.42656	3.42477	3.45658	3.479	3.39658	3.45155	3.43965	3.37765	3.45584	3.43095	3.37258	3.36472	3.33306	3.35181	3.36888	3.37722	3.35868	3.35872	3.36211	3.33461	3.35969	3.33226	3.3613	3.33585	3.32633	3.35148	3.32991	3.32791	3.36426	3.33841	3.34735	3.30371
1487.00	3.48726	3.5043	3.52728	3.44985	3.48435	3.51504	3.47344	3.4548	3.48242	3.43256	3.4719	3.43947	3.4439	3.48133	3.44128	3.49063	3.46256	3.42701	3.42626	3.4579	3.48232	3.39436	3.45258	3.43932	3.37851	3.45725	3.43323	3.37277	3.36504	3.33282	3.35298	3.36962	3.38017	3.35969	3.36261	3.36324	3.33569	3.36136	3.33292	3.36393	3.33852	3.32714	3.35119	3.33163	3.32833	3.36488	3.33916	3.34814	3.30489
1487.50	3.48894	3.50715	3.52787	3.45091	3.48747	3.51713	3.47312	3.45494	3.48134	3.43112	3.4746	3.4381	3.44511	3.48526	3.44178	3.49322	3.46282	3.42751	3.42846	3.45941	3.48528	3.39228	3.4537	3.43854	3.37943	3.45857	3.43514	3.37297	3.36563	3.33275	3.35413	3.36998	3.38314	3.36016	3.36605	3.36464	3.33664	3.36303	3.33391	3.36635	3.34116	3.32786	3.35092	3.3337	3.32916	3.3653	3.33992	3.34856	3.3066
1488.00	3.49082	3.51042	3.52853	3.45246	3.49087	3.51896	3.47255	3.4553	3.48053	3.42967	3.47699	3.43729	3.44674	3.48866	3.4419	3.49524	3.46354	3.42815	3.43123	3.4611	3.48777	3.3905	3.45497	3.43742	3.38042	3.4598	3.43657	3.37333	3.3665	3.33299	3.35523	3.36998	3.38596	3.36002	3.36902	3.36626	3.33754	3.36468	3.33526	3.36851	3.34375	3.32847	3.3507	3.33604	3.3304	3.36556	3.34068	3.34871	3.3088
1488.50	3.49287	3.51392	3.52924	3.45454	3.49452	3.52047	3.47182	3.45579	3.48006	3.42843	3.47901	3.43714	3.44875	3.49146	3.4416	3.4966	3.46468	3.42901	3.43441	3.4629	3.48977	3.38916	3.45639	3.43607	3.3815	3.46092	3.43745	3.37395	3.36759	3.33363	3.35628	3.36969	3.38849	3.35925	3.37155	3.36799	3.33844	3.36629	3.33697	3.37037	3.34631	3.32894	3.35054	3.33854	3.33198	3.3657	3.34142	3.34871	3.31141
1489.00	3.49507	3.51741	3.52998	3.45712	3.49839	3.52163	3.47103	3.45631	3.47996	3.42755	3.4806	3.43771	3.45109	3.49366	3.44087	3.49733	3.46612	3.43017	3.43783	3.46471	3.49134	3.38839	3.45791	3.43467	3.38268	3.46193	3.43776	3.3749	3.36885	3.33472	3.35725	3.36926	3.39068	3.35793	3.37368	3.3697	3.33943	3.36785	3.33896	3.37192	3.34884	3.32923	3.35045	3.34107	3.33381	3.36576	3.34214	3.34866	3.31435
1489.50	3.49733	3.52066	3.53071	3.46017	3.50245	3.52247	3.47026	3.45671	3.48017	3.42713	3.48178	3.43901	3.45366	3.49536	3.43972	3.49748	3.4677	3.43171	3.44137	3.46637	3.49259	3.38827	3.45947	3.43337	3.38395	3.46282	3.43756	3.37618	3.3702	3.33625	3.35817	3.36886	3.39253	3.35616	3.37549	3.37126	3.34056	3.36938	3.34116	3.37316	3.35133	3.3293	3.35043	3.34349	3.33576	3.36573	3.34279	3.34866	3.31752
1490.00	3.49957	3.52341	3.53138	3.46362	3.50662	3.52305	3.46958	3.45688	3.4806	3.42723	3.48254	3.44102	3.45636	3.49667	3.4382	3.49721	3.46925	3.43372	3.4449	3.46772	3.49362	3.38888	3.46096	3.4323	3.38532	3.46355	3.43693	3.37775	3.37157	3.33811	3.35901	3.36866	3.39409	3.35411	3.377	3.37257	3.34189	3.37087	3.34343	3.3741	3.35379	3.32914	3.35047	3.34565	3.33769	3.36562	3.34338	3.34877	3.32085
1490.50	3.50166	3.52546	3.53191	3.46736	3.51079	3.52347	3.46905	3.45674	3.48111	3.42779	3.48294	3.4436	3.45906	3.49778	3.43644	3.49672	3.47062	3.4362	3.44835	3.46864	3.49461	3.39017	3.4623	3.43155	3.38673	3.46409	3.43603	3.37951	3.37289	3.34015	3.35977	3.36882	3.39549	3.35203	3.37825	3.37358	3.34342	3.37234	3.34564	3.37477	3.35618	3.32874	3.35054	3.34745	3.33947	3.3654	3.34389	3.34904	3.32425
1491.00	3.5035	3.52666	3.53228	3.47126	3.51484	3.52386	3.46869	3.45631	3.48157	3.42873	3.48305	3.44659	3.46167	3.49885	3.43455	3.49625	3.47169	3.43914	3.45164	3.46902	3.49565	3.39208	3.46341	3.43114	3.38815	3.46441	3.43503	3.3813	3.37412	3.34215	3.36045	3.36946	3.39689	3.35016	3.37923	3.37429	3.34516	3.37383	3.34765	3.37519	3.35845	3.32812	3.35063	3.34885	3.34098	3.36506	3.34433	3.34948	3.32762
1491.50	3.50497	3.52698	3.53247	3.47514	3.5186	3.52433	3.46854	3.45566	3.48183	3.42996	3.48291	3.44981	3.46413	3.50001	3.43269	3.49598	3.47244	3.44245	3.45475	3.46884	3.49679	3.39446	3.46423	3.43104	3.38955	3.4645	3.43409	3.38294	3.37523	3.3439	3.36102	3.37061	3.39839	3.34875	3.37992	3.37475	3.34707	3.37533	3.34937	3.37536	3.36054	3.32732	3.3507	3.34983	3.34218	3.36458	3.3447	3.35007	3.33087
1492.00	3.50599	3.52648	3.53248	3.47886	3.52191	3.52501	3.46858	3.45489	3.48178	3.43135	3.48257	3.45305	3.46642	3.50132	3.43102	3.4961	3.47291	3.44598	3.45765	3.46814	3.49805	3.39714	3.46475	3.43121	3.39089	3.46435	3.43336	3.38428	3.3762	3.34521	3.36147	3.37223	3.40006	3.34798	3.38028	3.37506	3.34913	3.3769	3.35076	3.37529	3.36237	3.32638	3.35072	3.35048	3.34303	3.36397	3.34502	3.35078	3.33391
1492.50	3.50653	3.52534	3.53235	3.48223	3.52459	3.52599	3.46885	3.45417	3.48137	3.43279	3.48207	3.45612	3.46857	3.50279	3.4297	3.49669	3.47323	3.44953	3.46032	3.46701	3.49933	3.3999	3.465	3.43156	3.3922	3.46398	3.43296	3.38518	3.37701	3.34597	3.3618	3.37422	3.40193	3.34797	3.38029	3.37528	3.35128	3.37854	3.3518	3.37496	3.36388	3.32539	3.35067	3.35091	3.34358	3.36325	3.34533	3.35156	3.33664
1493.00	3.50657	3.52381	3.5321	3.48511	3.52653	3.52733	3.46934	3.45364	3.48055	3.43418	3.48145	3.45888	3.47062	3.50436	3.42887	3.49779	3.47355	3.45286	3.46276	3.46561	3.50055	3.40252	3.465	3.43201	3.39349	3.46343	3.43296	3.38556	3.37766	3.34612	3.36204	3.37643	3.40392	3.34872	3.37992	3.37547	3.35346	3.38029	3.35254	3.37435	3.36503	3.32442	3.35051	3.35124	3.34389	3.36247	3.34566	3.35234	3.33899
1493.50	3.50617	3.52219	3.53177	3.48737	3.52766	3.52906	3.47006	3.45343	3.47934	3.43547	3.48075	3.46121	3.47266	3.50595	3.42864	3.49936	3.47404	3.45573	3.46497	3.46412	3.50156	3.4048	3.46481	3.43248	3.39481	3.46276	3.4334	3.38539	3.37815	3.3457	3.36223	3.37871	3.40592	3.35014	3.37921	3.37567	3.35562	3.38214	3.35303	3.37347	3.36579	3.32355	3.35024	3.35162	3.34405	3.36166	3.34604	3.35308	3.34088
1494.00	3.50539	3.52078	3.53137	3.48893	3.528	3.53119	3.47104	3.45362	3.47782	3.43658	3.48004	3.46305	3.47473	3.50743	3.4291	3.50127	3.47484	3.45794	3.46695	3.46273	3.50226	3.40657	3.46445	3.43296	3.39621	3.46201	3.43428	3.3847	3.37846	3.34482	3.36243	3.38089	3.40778	3.35207	3.3782	3.37587	3.35769	3.3841	3.35337	3.3723	3.36617	3.32288	3.34986	3.35212	3.34415	3.36088	3.3465	3.35373	3.34227
1494.50	3.50435	3.51981	3.53092	3.48976	3.52762	3.53367	3.47225	3.45422	3.47609	3.43751	3.47941	3.46437	3.47686	3.50872	3.43023	3.50336	3.47603	3.45934	3.46874	3.46159	3.50257	3.40775	3.46396	3.43341	3.39771	3.46124	3.43554	3.38358	3.37861	3.34365	3.36273	3.38286	3.40933	3.35428	3.37698	3.37604	3.35962	3.38615	3.35361	3.37088	3.36621	3.32248	3.3494	3.35279	3.34426	3.36016	3.34707	3.35425	3.34315
1495.00	3.50316	3.51945	3.53044	3.48986	3.52663	3.53641	3.47368	3.45519	3.47429	3.43824	3.47897	3.46518	3.47903	3.50975	3.43203	3.50543	3.47763	3.45982	3.47034	3.46083	3.50245	3.40831	3.46334	3.43387	3.39933	3.46049	3.4371	3.38213	3.3786	3.34237	3.36319	3.38453	3.41046	3.3565	3.37565	3.3761	3.36131	3.38824	3.35381	3.36923	3.36595	3.32244	3.34892	3.35359	3.34445	3.35953	3.34774	3.35463	3.3435
1495.50	3.50191	3.51978	3.52996	3.48926	3.52519	3.5393	3.47527	3.45645	3.47258	3.43876	3.47885	3.46547	3.48118	3.51048	3.43443	3.50725	3.47961	3.45935	3.47174	3.46055	3.50189	3.40832	3.46258	3.43435	3.40104	3.45975	3.43888	3.38046	3.37844	3.34117	3.36389	3.38583	3.41106	3.35851	3.37429	3.376	3.36271	3.39031	3.35403	3.3674	3.36545	3.32282	3.3485	3.35445	3.34471	3.35899	3.34854	3.35483	3.34336
1496.00	3.50071	3.52071	3.52951	3.48809	3.52347	3.54216	3.47694	3.45787	3.47114	3.43909	3.47914	3.46531	3.48319	3.51091	3.43729	3.50864	3.48184	3.45801	3.47295	3.46074	3.50095	3.40794	3.46168	3.4349	3.4028	3.45905	3.44075	3.3787	3.37816	3.3402	3.36485	3.38676	3.41111	3.36009	3.37297	3.3757	3.36375	3.39226	3.3543	3.36544	3.36476	3.32364	3.34824	3.35521	3.34502	3.35856	3.34943	3.35487	3.34277
1496.50	3.49965	3.5221	3.52917	3.48646	3.52161	3.54479	3.47858	3.45931	3.47013	3.43925	3.47992	3.46478	3.48497	3.51105	3.44046	3.50943	3.48418	3.45591	3.47393	3.46137	3.4997	3.40737	3.46064	3.43554	3.40453	3.45836	3.4426	3.37698	3.37778	3.33956	3.36604	3.38734	3.41065	3.36111	3.37174	3.37518	3.36439	3.394	3.35463	3.36343	3.36393	3.32488	3.34825	3.35573	3.34531	3.35824	3.35041	3.35474	3.3418
1497.00	3.49879	3.52373	3.52901	3.48453	3.51971	3.54699	3.4801	3.46066	3.46968	3.43928	3.48118	3.46394	3.48643	3.51093	3.44376	3.50952	3.48647	3.45323	3.47463	3.46235	3.49821	3.40685	3.45946	3.4363	3.40616	3.45767	3.44431	3.37539	3.37735	3.33932	3.36742	3.38758	3.40978	3.36151	3.37059	3.37445	3.3646	3.3954	3.35507	3.3614	3.36297	3.32649	3.3486	3.35585	3.34551	3.35803	3.35143	3.35446	3.34051
1497.50	3.49819	3.52538	3.52908	3.48245	3.5178	3.54857	3.4814	3.46183	3.4699	3.43921	3.48286	3.46291	3.48752	3.51054	3.44704	3.50888	3.48859	3.45014	3.47501	3.46358	3.49657	3.40659	3.45815	3.43716	3.40763	3.457	3.4458	3.37403	3.37689	3.33948	3.36888	3.38752	3.4086	3.36131	3.36949	3.37353	3.36437	3.39635	3.35562	3.35942	3.36188	3.32836	3.34934	3.35548	3.34555	3.35798	3.35247	3.35405	3.33896
1498.00	3.4979	3.52686	3.52942	3.48037	3.51589	3.54938	3.48244	3.46278	3.47078	3.43909	3.48486	3.4618	3.48828	3.50988	3.45013	3.50755	3.49042	3.44682	3.47502	3.46492	3.49483	3.40675	3.45672	3.43809	3.40891	3.45636	3.44702	3.37295	3.37642	3.34001	3.37031	3.38719	3.40724	3.36058	3.36837	3.37246	3.36375	3.39676	3.3563	3.35751	3.36061	3.33037	3.35049	3.35457	3.34537	3.35813	3.35347	3.35354	3.33719
1498.50	3.49795	3.52804	3.53003	3.4784	3.51393	3.54931	3.4832	3.46351	3.4723	3.43897	3.48698	3.46071	3.48882	3.50888	3.45291	3.50563	3.49189	3.44345	3.4747	3.46626	3.49302	3.40744	3.4552	3.43903	3.40999	3.4558	3.44795	3.37222	3.37596	3.34085	3.37156	3.38662	3.40581	3.35943	3.36712	3.37127	3.3628	3.39657	3.35709	3.35568	3.35916	3.33236	3.35199	3.35315	3.34497	3.35854	3.3544	3.35295	3.33527
1499.00	3.49838	3.52886	3.53086	3.47665	3.5119	3.54836	3.48375	3.46407	3.47432	3.43889	3.48903	3.45974	3.4893	3.50751	3.45528	3.50329	3.49298	3.44016	3.47408	3.46748	3.49117	3.40866	3.4536	3.4399	3.41086	3.45538	3.4486	3.37188	3.37551	3.34195	3.37253	3.38585	3.40439	3.35799	3.36568	3.36999	3.36162	3.39578	3.35794	3.35395	3.3575	3.33418	3.35375	3.3513	3.34436	3.35927	3.35523	3.35231	3.33324
1499.50	3.49921	3.52935	3.5318	3.47519	3.50979	3.54656	3.48418	3.46453	3.47667	3.43886	3.49077	3.45895	3.48992	3.50572	3.45717	3.5007	3.49368	3.4371	3.47329	3.46848	3.48929	3.41034	3.45193	3.44064	3.41156	3.45515	3.44902	3.37196	3.37504	3.34324	3.37311	3.38491	3.40306	3.3564	3.36396	3.36865	3.36035	3.39441	3.35877	3.35229	3.35563	3.3357	3.35564	3.34916	3.34359	3.36035	3.35594	3.35164	3.33117
1500.00	3.50046	3.52961	3.53276	3.47405	3.5076	3.54405	3.48461	3.46497	3.47912	3.43886	3.49202	3.45837	3.49085	3.50349	3.45857	3.49808	3.49399	3.43436	3.47247	3.4692	3.48739	3.41236	3.45021	3.44118	3.41211	3.45516	3.44927	3.37244	3.37454	3.34464	3.37323	3.38386	3.40184	3.35476	3.36194	3.36724	3.35911	3.39255	3.35946	3.35065	3.35357	3.33681	3.35751	3.34687	3.34273	3.36175	3.3565	3.35095	3.32909
1500.50	3.5021	3.52978	3.5336	3.47324	3.50541	3.54104	3.48517	3.46546	3.48146	3.43887	3.49261	3.45797	3.4922	3.50086	3.45946	3.49561	3.49393	3.43205	3.47181	3.46958	3.4855	3.41451	3.44844	3.44148	3.41255	3.45543	3.44944	3.37329	3.37399	3.34612	3.3729	3.38272	3.40074	3.35316	3.35962	3.36578	3.35805	3.39035	3.3599	3.34897	3.35135	3.3375	3.35924	3.34458	3.34183	3.3634	3.35694	3.35023	3.32706
1501.00	3.5041	3.53001	3.53423	3.47276	3.50333	3.53773	3.48596	3.46607	3.48346	3.43881	3.49245	3.45768	3.494	3.4979	3.45989	3.49348	3.49351	3.43024	3.47146	3.4696	3.48363	3.4166	3.44663	3.44154	3.41287	3.45594	3.44961	3.37445	3.37336	3.34763	3.37211	3.38153	3.39977	3.35167	3.35705	3.36428	3.35729	3.38794	3.35992	3.34717	3.34902	3.33776	3.36069	3.34241	3.34095	3.36517	3.35725	3.34947	3.32509
1501.50	3.50638	3.53045	3.53456	3.4726	3.50147	3.53437	3.48704	3.46681	3.48495	3.43859	3.49146	3.45739	3.49615	3.49475	3.45987	3.49184	3.49273	3.42901	3.47156	3.46926	3.48184	3.4184	3.44481	3.44137	3.41307	3.45665	3.44984	3.37586	3.37267	3.3491	3.37093	3.38029	3.3989	3.35032	3.35431	3.36281	3.35692	3.38548	3.35938	3.34517	3.34663	3.33765	3.36177	3.34042	3.34008	3.36689	3.35747	3.34866	3.32321
1502.00	3.5088	3.53116	3.53457	3.47275	3.49996	3.5312	3.48834	3.46765	3.48579	3.43811	3.48969	3.45698	3.49843	3.49158	3.4595	3.49075	3.49163	3.4284	3.47216	3.46859	3.48014	3.41973	3.443	3.44105	3.41311	3.45746	3.45018	3.37739	3.37195	3.3505	3.36945	3.37899	3.39812	3.34912	3.35154	3.36142	3.35698	3.38309	3.35821	3.34292	3.34423	3.33729	3.36243	3.33867	3.3392	3.36833	3.35762	3.34776	3.3214
1502.50	3.51121	3.53219	3.53429	3.4732	3.49886	3.52839	3.48976	3.46852	3.48595	3.43733	3.48723	3.45634	3.50058	3.48858	3.45884	3.49025	3.49024	3.42842	3.47322	3.46767	3.47856	3.42043	3.44121	3.44064	3.41295	3.45824	3.45067	3.37894	3.37126	3.35178	3.36778	3.37759	3.39737	3.34806	3.34887	3.36023	3.35747	3.38088	3.35637	3.34038	3.34187	3.33681	3.36266	3.33714	3.33823	3.36929	3.35773	3.34676	3.31967
1503.00	3.51342	3.53349	3.53381	3.47396	3.4982	3.52609	3.49111	3.46931	3.48545	3.43621	3.48422	3.4554	3.50228	3.48592	3.45799	3.49031	3.4886	3.42905	3.47463	3.46662	3.47711	3.42042	3.43948	3.44024	3.41253	3.45888	3.45131	3.38039	3.37069	3.35289	3.36603	3.37604	3.39661	3.3471	3.34644	3.35935	3.35831	3.3789	3.35387	3.33758	3.33957	3.33635	3.36246	3.33579	3.33709	3.36961	3.35779	3.34565	3.318
1503.50	3.51525	3.53495	3.53324	3.47501	3.49795	3.52436	3.49217	3.46988	3.48436	3.43481	3.48086	3.45415	3.50329	3.48375	3.45703	3.49083	3.48676	3.43025	3.47619	3.46553	3.47577	3.41964	3.43783	3.43991	3.41178	3.45929	3.45208	3.38166	3.37035	3.35378	3.36431	3.37429	3.39581	3.3462	3.34437	3.35887	3.35941	3.37714	3.35078	3.33458	3.33737	3.33604	3.36185	3.3346	3.33568	3.36919	3.3578	3.3444	3.31638
1504.00	3.51652	3.53643	3.53275	3.47634	3.49802	3.52322	3.49269	3.47006	3.48281	3.43323	3.47737	3.45264	3.50343	3.48217	3.45606	3.49167	3.48479	3.43193	3.47765	3.46454	3.47451	3.41811	3.43628	3.4397	3.41064	3.4594	3.45295	3.38268	3.37031	3.35441	3.36269	3.37232	3.39492	3.34533	3.34273	3.35889	3.36062	3.37558	3.34725	3.3315	3.3353	3.33596	3.36085	3.33352	3.33394	3.36799	3.35771	3.34303	3.31484
1504.50	3.51711	3.53776	3.53249	3.47788	3.49829	3.52263	3.49251	3.46969	3.48097	3.43162	3.47398	3.45099	3.50264	3.4812	3.45519	3.49268	3.48276	3.43395	3.47878	3.46371	3.47329	3.41588	3.43486	3.43965	3.40905	3.45921	3.4539	3.3834	3.37063	3.35473	3.3612	3.37012	3.39392	3.34443	3.34157	3.35943	3.36181	3.37416	3.34344	3.32847	3.33342	3.33614	3.35946	3.33251	3.33184	3.36606	3.35748	3.3415	3.3134
1505.00	3.51695	3.53878	3.5326	3.47951	3.49865	3.52251	3.49153	3.46866	3.47901	3.43018	3.47094	3.44934	3.50101	3.48081	3.45451	3.49369	3.48077	3.43618	3.47937	3.46309	3.47209	3.41307	3.43357	3.43972	3.40699	3.45876	3.45487	3.38377	3.37132	3.35473	3.35984	3.36772	3.39281	3.34343	3.34089	3.36043	3.36282	3.37282	3.33953	3.32562	3.33176	3.33657	3.3577	3.33153	3.32939	3.36353	3.35705	3.33982	3.31209
1505.50	3.51605	3.53933	3.53319	3.48106	3.49899	3.52277	3.48976	3.46686	3.47709	3.4291	3.46846	3.44786	3.4987	3.48093	3.45408	3.49452	3.47887	3.43845	3.47926	3.46265	3.4709	3.40981	3.43245	3.43988	3.40444	3.4581	3.4558	3.38375	3.37234	3.35435	3.35856	3.36519	3.39161	3.3423	3.34064	3.36178	3.36353	3.37153	3.33572	3.32306	3.3304	3.3372	3.35557	3.33058	3.32666	3.36052	3.35637	3.33795	3.31094
1506.00	3.5145	3.53932	3.53428	3.48234	3.49925	3.52331	3.48731	3.4643	3.47537	3.42851	3.46669	3.44669	3.49595	3.48143	3.45395	3.49506	3.47715	3.44062	3.47841	3.46231	3.46975	3.40622	3.43152	3.44006	3.40144	3.45734	3.45663	3.38331	3.37358	3.3536	3.35726	3.36263	3.39032	3.341	3.34074	3.3633	3.36383	3.37023	3.33218	3.32087	3.32936	3.33791	3.35309	3.32962	3.32374	3.35722	3.3554	3.33589	3.30997
1506.50	3.51244	3.53866	3.53587	3.48313	3.49939	3.52405	3.48441	3.46103	3.47395	3.42852	3.46577	3.44595	3.49298	3.48215	3.45411	3.49521	3.47564	3.44252	3.47682	3.46193	3.46871	3.40247	3.4308	3.44019	3.39804	3.45653	3.45728	3.38238	3.3749	3.35245	3.35583	3.36016	3.38898	3.33948	3.34111	3.36476	3.36366	3.3689	3.32905	3.31908	3.32868	3.3386	3.35028	3.32863	3.32074	3.35376	3.3541	3.33359	3.30917
1507.00	3.51005	3.53734	3.53785	3.48319	3.49938	3.52491	3.48132	3.45718	3.47295	3.42915	3.46576	3.44569	3.48997	3.48295	3.45449	3.49494	3.47436	3.44403	3.47458	3.46136	3.46786	3.39866	3.43033	3.44019	3.39432	3.45574	3.45767	3.3809	3.37612	3.35088	3.35413	3.35792	3.38759	3.33772	3.34165	3.36592	3.36295	3.36754	3.32647	3.31767	3.32835	3.33914	3.34716	3.32757	3.31777	3.35027	3.35246	3.33103	3.30851
1507.50	3.50756	3.53541	3.54005	3.48239	3.49922	3.52579	3.47835	3.45298	3.47236	3.43032	3.46657	3.44586	3.48702	3.48367	3.45496	3.49429	3.47331	3.44507	3.47187	3.46045	3.46732	3.39493	3.43011	3.44001	3.3904	3.45497	3.45774	3.37883	3.37708	3.3489	3.35205	3.356	3.38615	3.33574	3.34222	3.36658	3.36171	3.36612	3.32447	3.31657	3.32834	3.33938	3.34383	3.32642	3.31493	3.34682	3.35049	3.32821	3.30794
1508.00	3.50519	3.53292	3.54224	3.48064	3.4989	3.52663	3.47577	3.44875	3.47218	3.43188	3.46807	3.44636	3.48414	3.48419	3.45535	3.49332	3.47241	3.44558	3.46889	3.45908	3.46717	3.39136	3.43012	3.43961	3.38641	3.45419	3.45742	3.37616	3.37762	3.34655	3.34951	3.35449	3.38462	3.33354	3.34272	3.36656	3.35998	3.36461	3.32307	3.31568	3.32854	3.33923	3.34035	3.32515	3.31226	3.34346	3.34819	3.32516	3.30739
1508.50	3.50312	3.52999	3.54419	3.47796	3.49836	3.52733	3.47376	3.4448	3.47233	3.43365	3.47003	3.44703	3.48123	3.48442	3.45546	3.49215	3.4716	3.44553	3.46582	3.45722	3.46746	3.388	3.43034	3.439	3.38245	3.45333	3.45669	3.37292	3.37762	3.34384	3.34645	3.35341	3.38298	3.33117	3.34301	3.36579	3.35779	3.363	3.32223	3.3149	3.32885	3.3386	3.33682	3.32371	3.30979	3.34023	3.34558	3.32191	3.30678
1509.00	3.50144	3.52674	3.54566	3.47446	3.4975	3.52781	3.47238	3.44144	3.47268	3.4354	3.47218	3.44766	3.47819	3.48432	3.4551	3.49085	3.47075	3.44492	3.46279	3.45489	3.46821	3.38489	3.43068	3.43818	3.3786	3.45231	3.45555	3.36918	3.37703	3.34082	3.34288	3.35272	3.38118	3.32867	3.34299	3.36428	3.3552	3.36122	3.32186	3.31414	3.32913	3.33745	3.33336	3.32211	3.3075	3.33711	3.34272	3.31857	3.30605
1509.50	3.50018	3.52328	3.54648	3.47034	3.49623	3.52797	3.47159	3.43894	3.47309	3.43695	3.47421	3.44807	3.47485	3.48388	3.45415	3.48952	3.46976	3.44377	3.45988	3.4522	3.46936	3.38201	3.43107	3.43718	3.37489	3.45103	3.45404	3.36505	3.37581	3.33754	3.33887	3.35234	3.37919	3.32612	3.34257	3.3621	3.35226	3.35924	3.32183	3.31334	3.32925	3.33575	3.33006	3.32033	3.30532	3.3341	3.33962	3.31523	3.30512
1510.00	3.49928	3.51973	3.5465	3.46582	3.49439	3.5277	3.47118	3.43748	3.47337	3.43813	3.47581	3.44807	3.47111	3.4831	3.45252	3.48819	3.46852	3.4421	3.45711	3.4493	3.47079	3.37935	3.43139	3.43604	3.37131	3.44944	3.45224	3.36068	3.374	3.33408	3.33452	3.35214	3.37697	3.32355	3.34164	3.35937	3.34903	3.357	3.32202	3.31244	3.32911	3.33352	3.32702	3.31837	3.3032	3.3312	3.33636	3.31203	3.30396
1510.50	3.49862	3.5162	3.54565	3.46116	3.49186	3.52692	3.4709	3.43712	3.47335	3.43884	3.47673	3.44755	3.46693	3.48201	3.45024	3.48685	3.46695	3.43994	3.45441	3.44638	3.47233	3.37686	3.43151	3.43476	3.36782	3.44749	3.45023	3.35626	3.37165	3.33048	3.32996	3.35195	3.37455	3.32102	3.34014	3.35626	3.34555	3.35447	3.32225	3.31141	3.32865	3.3308	3.32431	3.31623	3.30105	3.32841	3.33299	3.3091	3.30253
1511.00	3.49802	3.51278	3.54392	3.45662	3.48857	3.52558	3.47044	3.43778	3.4729	3.43903	3.47677	3.44643	3.4623	3.48065	3.44739	3.48543	3.46502	3.43732	3.45168	3.4436	3.4738	3.37447	3.43134	3.43335	3.36431	3.44519	3.44809	3.35194	3.36884	3.32682	3.32534	3.35161	3.37196	3.31856	3.33803	3.35289	3.34184	3.35163	3.32237	3.31024	3.32783	3.32767	3.32197	3.31392	3.29882	3.32572	3.3296	3.30655	3.30084
1511.50	3.49732	3.50952	3.54136	3.45238	3.48449	3.52366	3.46953	3.43925	3.4719	3.43872	3.47584	3.44475	3.45732	3.47905	3.44414	3.48386	3.46272	3.43428	3.44884	3.44112	3.47502	3.37211	3.43079	3.43179	3.36073	3.44258	3.44589	3.34787	3.36565	3.32316	3.32077	3.351	3.36927	3.31617	3.33531	3.34939	3.33793	3.3485	3.32227	3.30895	3.32667	3.32424	3.32	3.31145	3.29645	3.32312	3.32625	3.30442	3.29889
1512.00	3.49635	3.50646	3.53802	3.44859	3.47969	3.52116	3.4679	3.44127	3.47029	3.43797	3.47388	3.44254	3.45211	3.47721	3.44066	3.48201	3.46008	3.43082	3.44576	3.43901	3.4758	3.36969	3.4298	3.43004	3.35699	3.4397	3.44363	3.34414	3.36218	3.31953	3.3164	3.35001	3.36656	3.31385	3.33201	3.34586	3.3338	3.34511	3.32181	3.30753	3.32521	3.32061	3.31837	3.30883	3.29391	3.32061	3.32303	3.30277	3.29671
1512.50	3.49498	3.50364	3.53399	3.44533	3.47427	3.51811	3.46542	3.44348	3.46806	3.43682	3.47095	3.43993	3.44682	3.47512	3.43714	3.47979	3.45715	3.42696	3.44239	3.4373	3.47601	3.36716	3.42832	3.42804	3.35305	3.43665	3.4413	3.34085	3.35849	3.31598	3.3123	3.34858	3.36391	3.31157	3.3282	3.34234	3.32944	3.34153	3.32092	3.30601	3.32348	3.3169	3.31702	3.30606	3.29121	3.31817	3.31997	3.30155	3.29433
1513.00	3.49314	3.50102	3.5294	3.44261	3.4685	3.5146	3.46209	3.4455	3.46529	3.43538	3.46718	3.43706	3.44161	3.47278	3.43372	3.47712	3.45398	3.42273	3.43872	3.43592	3.4756	3.36445	3.42636	3.42578	3.34894	3.43351	3.43882	3.338	3.35467	3.31256	3.30851	3.34674	3.3614	3.30929	3.324	3.33886	3.32484	3.33787	3.31958	3.30439	3.32151	3.31325	3.31582	3.30316	3.28837	3.31576	3.31712	3.30068	3.29183
1513.50	3.49086	3.49858	3.52434	3.44038	3.46264	3.51074	3.458	3.44701	3.46209	3.43367	3.46275	3.43411	3.43659	3.47016	3.43052	3.47398	3.45064	3.41816	3.43478	3.43475	3.47457	3.36156	3.42395	3.42324	3.34469	3.43037	3.43611	3.33557	3.3508	3.30928	3.30506	3.34455	3.35906	3.30698	3.31957	3.33544	3.31999	3.33422	3.31781	3.30269	3.31931	3.30973	3.31462	3.30015	3.28545	3.31336	3.31445	3.30001	3.28924
1514.00	3.48817	3.49629	3.51895	3.43856	3.457	3.50664	3.45334	3.44777	3.45861	3.43172	3.45786	3.43122	3.43188	3.46726	3.42754	3.47039	3.44717	3.41326	3.43066	3.43362	3.47296	3.35851	3.4211	3.42044	3.34041	3.42731	3.43306	3.33352	3.34693	3.30617	3.30191	3.3421	3.35692	3.30459	3.31507	3.3321	3.3149	3.3307	3.31566	3.30093	3.31684	3.30642	3.31325	3.29707	3.28252	3.31094	3.31192	3.29939	3.2866
1514.50	3.48517	3.49408	3.51334	3.43707	3.45189	3.50239	3.44833	3.44768	3.45502	3.42949	3.4527	3.42854	3.42752	3.46406	3.42477	3.46641	3.44356	3.40806	3.42648	3.43234	3.47088	3.35532	3.41786	3.41743	3.33622	3.4244	3.4296	3.33178	3.3431	3.30325	3.29905	3.3395	3.35494	3.3021	3.31064	3.32884	3.30959	3.32743	3.31322	3.29911	3.31405	3.30334	3.31157	3.29393	3.27965	3.30845	3.30948	3.29866	3.28396
1515.00	3.48198	3.4919	3.50764	3.4358	3.44754	3.49811	3.4432	3.44672	3.45149	3.42689	3.44745	3.42613	3.42353	3.46059	3.42214	3.46212	3.43981	3.40261	3.42234	3.43074	3.46843	3.35209	3.41425	3.41425	3.33224	3.42172	3.4257	3.33026	3.33934	3.30053	3.29642	3.33684	3.35306	3.2995	3.30644	3.3257	3.30413	3.32447	3.31057	3.29724	3.31088	3.30045	3.30944	3.29077	3.27693	3.30589	3.30705	3.29768	3.28131
1515.50	3.47868	3.48972	3.50201	3.43469	3.44414	3.49389	3.43812	3.44502	3.44813	3.42386	3.44226	3.42404	3.41992	3.45686	3.41954	3.45764	3.4359	3.39693	3.41835	3.42865	3.46568	3.34889	3.41029	3.41097	3.32858	3.41931	3.42139	3.32884	3.33567	3.29801	3.29398	3.33418	3.35118	3.2968	3.30254	3.32268	3.29859	3.32188	3.30778	3.29533	3.30727	3.29769	3.30677	3.28759	3.27442	3.30325	3.30455	3.29633	3.27865
1516.00	3.47536	3.48749	3.49656	3.43367	3.44176	3.48979	3.43321	3.44278	3.44502	3.42032	3.43724	3.42223	3.41668	3.45289	3.4169	3.45304	3.43182	3.39108	3.41458	3.42598	3.46271	3.34581	3.40603	3.40762	3.3253	3.41721	3.41675	3.32741	3.33211	3.29569	3.29169	3.33155	3.3492	3.29402	3.29899	3.31977	3.29306	3.31966	3.3049	3.29338	3.30318	3.29497	3.30353	3.28441	3.27217	3.30051	3.30191	3.29454	3.27592
1516.50	3.47205	3.48519	3.49145	3.4327	3.4404	3.48588	3.42853	3.44023	3.44217	3.41623	3.43249	3.42062	3.41382	3.44874	3.41411	3.44842	3.42755	3.38512	3.41104	3.42266	3.45951	3.34292	3.40151	3.40421	3.32246	3.41542	3.41194	3.32582	3.32867	3.29355	3.28951	3.32894	3.34702	3.29121	3.29579	3.31696	3.28766	3.31778	3.30195	3.29138	3.29861	3.29217	3.29976	3.28123	3.27017	3.29769	3.2991	3.29227	3.27308
1517.00	3.46873	3.48278	3.48675	3.43177	3.4399	3.4822	3.42405	3.43758	3.43953	3.41164	3.42805	3.41907	3.41132	3.44442	3.41114	3.44381	3.4231	3.37909	3.4077	3.41873	3.45608	3.34026	3.39681	3.40071	3.32002	3.41392	3.40708	3.32395	3.32535	3.29154	3.28741	3.3263	3.34457	3.28839	3.29289	3.31418	3.28247	3.31611	3.29892	3.28934	3.29362	3.28921	3.29553	3.27803	3.26841	3.29479	3.29607	3.28952	3.27007
1517.50	3.46536	3.48026	3.48258	3.43086	3.44011	3.47878	3.41972	3.43501	3.43698	3.40661	3.42397	3.41742	3.40919	3.43996	3.40793	3.43924	3.41851	3.37308	3.4045	3.41423	3.45236	3.33787	3.392	3.39706	3.31795	3.41266	3.40233	3.32165	3.32217	3.28961	3.28537	3.32359	3.34179	3.28561	3.29022	3.31137	3.27758	3.31454	3.29579	3.28723	3.28825	3.28599	3.29096	3.27479	3.26681	3.29183	3.29283	3.28632	3.26682
1518.00	3.46185	3.47761	3.47896	3.42998	3.44076	3.47563	3.41545	3.43256	3.43439	3.40129	3.42022	3.4155	3.40742	3.43538	3.40449	3.4347	3.41383	3.36716	3.40133	3.40929	3.44828	3.33578	3.38721	3.39321	3.31617	3.41156	3.39777	3.31882	3.31911	3.2877	3.28337	3.32074	3.33865	3.28287	3.28767	3.30842	3.27306	3.31287	3.2925	3.28503	3.28264	3.28246	3.28617	3.27152	3.26529	3.28882	3.28936	3.2827	3.26327
1518.50	3.4581	3.47483	3.47587	3.42912	3.44155	3.4727	3.41114	3.43021	3.4316	3.39586	3.41675	3.41314	3.40597	3.4307	3.40081	3.43018	3.4091	3.3614	3.39808	3.40408	3.44383	3.33396	3.38254	3.38909	3.31456	3.41048	3.39344	3.31539	3.31614	3.28575	3.28138	3.31773	3.33518	3.28019	3.28514	3.30527	3.26889	3.3109	3.28902	3.28269	3.2769	3.27861	3.28131	3.26822	3.26372	3.28579	3.28569	3.27873	3.2594
1519.00	3.45402	3.47191	3.47325	3.42824	3.44219	3.46994	3.40673	3.42782	3.42848	3.39053	3.41345	3.41024	3.40475	3.42594	3.39693	3.42564	3.4044	3.35587	3.39463	3.39876	3.439	3.33241	3.37812	3.38468	3.313	3.40926	3.3893	3.31137	3.31322	3.28368	3.27936	3.31456	3.33142	3.27753	3.28254	3.30183	3.26505	3.30845	3.28533	3.28015	3.27119	3.27449	3.2765	3.26491	3.26196	3.28276	3.2818	3.27448	3.25522
1519.50	3.44952	3.46885	3.47099	3.42732	3.44241	3.46726	3.40217	3.42521	3.42498	3.38546	3.41021	3.40672	3.40366	3.42111	3.39287	3.42105	3.39979	3.35062	3.39089	3.39349	3.43384	3.33112	3.37404	3.38	3.31137	3.40774	3.38525	3.30681	3.31027	3.28144	3.27728	3.31124	3.32743	3.27484	3.2798	3.29808	3.26145	3.30534	3.28142	3.27735	3.26562	3.27015	3.2718	3.26161	3.25988	3.27976	3.27771	3.27003	3.25076
1520.00	3.44455	3.46563	3.46896	3.42629	3.44198	3.46455	3.39743	3.42217	3.42106	3.38078	3.40689	3.40259	3.40255	3.41625	3.38868	3.41637	3.39529	3.34569	3.38681	3.38841	3.42843	3.33004	3.37036	3.37509	3.30954	3.40575	3.38118	3.30182	3.30721	3.279	3.27509	3.30783	3.32326	3.27205	3.27687	3.29402	3.25799	3.30148	3.2773	3.27422	3.2603	3.26566	3.26727	3.25835	3.25739	3.2768	3.2734	3.26545	3.24607
1520.50	3.4391	3.46223	3.46701	3.42507	3.44076	3.46169	3.39251	3.41856	3.41677	3.37656	3.40335	3.3979	3.40126	3.4114	3.38439	3.41159	3.39095	3.34107	3.3824	3.38359	3.42289	3.32916	3.36711	3.37004	3.30739	3.40316	3.37694	3.29656	3.30396	3.27633	3.27275	3.30441	3.31897	3.26908	3.27369	3.28969	3.25451	3.29682	3.273	3.27071	3.25531	3.26113	3.2629	3.25515	3.25441	3.27388	3.26885	3.2608	3.24124
1521.00	3.43316	3.45862	3.46499	3.42357	3.43866	3.45856	3.38742	3.41427	3.41222	3.37278	3.3995	3.39277	3.39962	3.4066	3.38006	3.40672	3.38678	3.33679	3.37769	3.37907	3.41734	3.3284	3.36425	3.36496	3.30482	3.39984	3.37246	3.2912	3.30045	3.27345	3.27021	3.30102	3.31461	3.26586	3.27028	3.28515	3.2509	3.29139	3.26856	3.26676	3.25067	3.25662	3.25868	3.25201	3.25093	3.27097	3.26407	3.25612	3.23634
1521.50	3.42678	3.45477	3.46279	3.42171	3.43568	3.45504	3.38221	3.40934	3.40749	3.36941	3.39528	3.38737	3.39751	3.40188	3.37569	3.40176	3.38277	3.33282	3.37281	3.37482	3.4119	3.32769	3.36171	3.35992	3.30178	3.39574	3.36769	3.28592	3.29665	3.27036	3.26742	3.29773	3.3102	3.26232	3.2666	3.28048	3.24701	3.28529	3.26404	3.26236	3.24641	3.2522	3.25455	3.24894	3.24701	3.26802	3.25904	3.25143	3.23145
1522.00	3.42001	3.45062	3.46031	3.4194	3.43185	3.45106	3.3769	3.40386	3.40272	3.36631	3.39071	3.38186	3.39483	3.39728	3.37132	3.39674	3.37891	3.32914	3.36786	3.37078	3.40665	3.32692	3.35936	3.35499	3.2982	3.39085	3.36264	3.28086	3.29255	3.26708	3.26433	3.29454	3.30574	3.25842	3.26269	3.27576	3.24275	3.27868	3.25947	3.25751	3.24247	3.2479	3.25048	3.24589	3.24272	3.26497	3.25376	3.24672	3.22661
1522.50	3.41292	3.44617	3.45747	3.41662	3.4273	3.44658	3.37155	3.39802	3.39797	3.36336	3.38582	3.37641	3.39157	3.39283	3.36694	3.39171	3.3752	3.32573	3.36297	3.36684	3.40165	3.32598	3.35707	3.35018	3.2941	3.38524	3.35736	3.27611	3.2882	3.26365	3.26093	3.29144	3.30122	3.25414	3.25857	3.27104	3.23809	3.27174	3.2549	3.25225	3.23881	3.24373	3.24643	3.24283	3.23821	3.26171	3.24825	3.24198	3.22186
1523.00	3.40557	3.44137	3.45424	3.4133	3.42211	3.44158	3.36619	3.39201	3.3933	3.36041	3.38069	3.37119	3.38772	3.38857	3.36252	3.3867	3.3716	3.32258	3.35824	3.3629	3.39694	3.32471	3.35469	3.34546	3.28948	3.379	3.35195	3.27175	3.28366	3.26004	3.25717	3.28837	3.29663	3.24947	3.25427	3.2664	3.23299	3.26466	3.25035	3.24661	3.23534	3.23969	3.24236	3.2397	3.2336	3.25817	3.24253	3.23715	3.21719
1523.50	3.39801	3.43623	3.45061	3.40944	3.41641	3.43609	3.3609	3.38605	3.3887	3.35728	3.37539	3.36633	3.38337	3.38453	3.35802	3.38177	3.36809	3.31965	3.35373	3.35885	3.39251	3.32297	3.35208	3.34079	3.2844	3.37227	3.34648	3.26776	3.279	3.25627	3.25303	3.28526	3.29193	3.24442	3.24983	3.26185	3.2275	3.25761	3.24585	3.24066	3.23198	3.23572	3.23825	3.23644	3.22906	3.25424	3.23664	3.23214	3.21258
1524.00	3.39035	3.43078	3.44661	3.40507	3.41034	3.43019	3.35571	3.38032	3.38416	3.35384	3.37	3.3619	3.37863	3.38072	3.35336	3.37693	3.36465	3.31692	3.34945	3.35462	3.38835	3.32062	3.34911	3.33606	3.27896	3.36522	3.34101	3.26407	3.27429	3.25233	3.2485	3.28199	3.2871	3.23906	3.24533	3.2574	3.22169	3.25071	3.24139	3.2345	3.22863	3.23178	3.23409	3.233	3.22468	3.24988	3.23061	3.22688	3.20798
1524.50	3.38267	3.42505	3.44231	3.40022	3.40405	3.42399	3.35067	3.37491	3.37964	3.34995	3.36456	3.35792	3.37361	3.37715	3.34846	3.37221	3.36123	3.31434	3.34531	3.35015	3.38442	3.31757	3.34572	3.33122	3.27328	3.35804	3.33555	3.2606	3.26961	3.24819	3.24358	3.27845	3.28213	3.23343	3.24082	3.25303	3.21567	3.24406	3.23695	3.22821	3.2252	3.22779	3.22987	3.22935	3.22053	3.24508	3.22449	3.22129	3.20334
1525.00	3.37509	3.41912	3.43779	3.39491	3.39762	3.41758	3.34583	3.36984	3.37511	3.34551	3.35908	3.35436	3.36841	3.37381	3.34326	3.3676	3.35779	3.31185	3.34123	3.34542	3.38066	3.31375	3.34186	3.32622	3.26748	3.35087	3.33006	3.2572	3.26495	3.24385	3.23829	3.27456	3.27702	3.2276	3.23637	3.24871	3.20955	3.23769	3.23248	3.22189	3.22161	3.22369	3.22557	3.22545	3.21664	3.23986	3.21832	3.21532	3.19861
1525.50	3.36774	3.41305	3.43312	3.38918	3.39116	3.41108	3.34121	3.36508	3.37054	3.34046	3.35356	3.35113	3.3631	3.37065	3.33769	3.36309	3.35429	3.3094	3.33704	3.34043	3.37702	3.30914	3.33755	3.32104	3.26168	3.34382	3.32448	3.25374	3.26031	3.2393	3.23266	3.27023	3.27179	3.22161	3.23205	3.2444	3.20344	3.23157	3.22791	3.21562	3.2178	3.21943	3.22118	3.22128	3.21296	3.23431	3.21214	3.20896	3.19375
1526.00	3.36077	3.40692	3.42839	3.38303	3.38474	3.40454	3.33679	3.36053	3.36595	3.33477	3.34797	3.34812	3.35772	3.36758	3.33171	3.35863	3.35067	3.30692	3.33262	3.33522	3.37342	3.30376	3.33281	3.31569	3.25595	3.33697	3.31871	3.25009	3.25565	3.23456	3.22671	3.26541	3.26649	3.21553	3.2279	3.24003	3.19742	3.22566	3.22318	3.20946	3.21372	3.21498	3.21668	3.21681	3.2094	3.22852	3.20599	3.20221	3.18875
1526.50	3.3543	3.40081	3.42364	3.37646	3.37844	3.39803	3.33257	3.35605	3.36136	3.32846	3.34229	3.34517	3.35227	3.36448	3.32535	3.35421	3.34687	3.30437	3.32784	3.32981	3.3698	3.29768	3.32772	3.31021	3.25037	3.33034	3.3127	3.24612	3.2509	3.22965	3.22049	3.26009	3.26117	3.20939	3.22393	3.23555	3.19153	3.2199	3.21821	3.20348	3.20935	3.21036	3.21205	3.21204	3.20587	3.22261	3.1999	3.19515	3.18359
1527.00	3.34843	3.39479	3.41887	3.36947	3.37228	3.39156	3.32849	3.3515	3.35677	3.32158	3.33653	3.3421	3.34673	3.36122	3.31865	3.34978	3.34283	3.3017	3.32262	3.32425	3.36605	3.29102	3.32236	3.30464	3.24496	3.32393	3.30641	3.24176	3.24603	3.22459	3.21404	3.25429	3.25589	3.20325	3.22013	3.23093	3.18581	3.21423	3.21294	3.19768	3.20468	3.20558	3.20729	3.20695	3.20226	3.21669	3.19392	3.18787	3.17829
1527.50	3.3432	3.3889	3.41404	3.36206	3.3663	3.38515	3.32449	3.34678	3.35221	3.31425	3.33069	3.33874	3.34109	3.35764	3.3117	3.34531	3.3385	3.29886	3.31692	3.31858	3.36209	3.28389	3.31682	3.29902	3.23972	3.31771	3.29983	3.23694	3.24099	3.21942	3.20741	3.24805	3.2507	3.19713	3.21646	3.22611	3.18024	3.20861	3.20732	3.19208	3.1997	3.2007	3.20243	3.20151	3.19847	3.21086	3.1881	3.18051	3.17286
1528.00	3.33859	3.38316	3.40908	3.35425	3.3605	3.37877	3.32048	3.34178	3.34766	3.3066	3.32483	3.33495	3.33534	3.35362	3.30461	3.34076	3.33384	3.29582	3.31075	3.31283	3.35783	3.27642	3.31117	3.29335	3.23461	3.31165	3.29303	3.23169	3.23578	3.21415	3.20064	3.24145	3.2456	3.19105	3.21283	3.22108	3.17479	3.20301	3.20134	3.18665	3.19443	3.19577	3.19747	3.19572	3.19444	3.20517	3.18247	3.1732	3.16733
1528.50	3.33453	3.37757	3.40387	3.3461	3.35487	3.37243	3.31637	3.33645	3.34309	3.2988	3.31896	3.33058	3.32946	3.34903	3.29753	3.33608	3.3288	3.29251	3.30414	3.30704	3.35317	3.26873	3.3055	3.28763	3.22954	3.30572	3.2861	3.22601	3.2304	3.20878	3.19377	3.23456	3.24063	3.18503	3.20913	3.21583	3.16941	3.19742	3.19499	3.18135	3.18888	3.19082	3.19247	3.18959	3.1901	3.19966	3.17707	3.16606	3.16171
1529.00	3.33088	3.37211	3.39826	3.3377	3.34938	3.36613	3.3121	3.33076	3.33842	3.29102	3.31315	3.32553	3.32347	3.34379	3.29058	3.33124	3.32338	3.28887	3.29715	3.30126	3.34805	3.26092	3.29985	3.28184	3.22443	3.29987	3.27918	3.21998	3.22488	3.20329	3.18683	3.22746	3.23574	3.17905	3.20524	3.21036	3.16405	3.19186	3.18831	3.17612	3.18308	3.18588	3.18748	3.18311	3.18544	3.1943	3.17194	3.1592	3.15601
1529.50	3.32743	3.36674	3.39215	3.32919	3.34399	3.35989	3.3076	3.32473	3.33357	3.28342	3.30742	3.31978	3.31741	3.33791	3.28388	3.32616	3.3176	3.28485	3.28986	3.29553	3.34244	3.25306	3.29429	3.27598	3.21918	3.29408	3.27241	3.21372	3.21926	3.19767	3.17986	3.22025	3.23089	3.17311	3.201	3.20469	3.15864	3.18634	3.18137	3.17089	3.17708	3.18091	3.18254	3.17634	3.18045	3.18904	3.16709	3.15268	3.15022
1530.00	3.32398	3.36142	3.38547	3.32073	3.33863	3.35374	3.30284	3.31839	3.32843	3.27612	3.30179	3.31338	3.31127	3.33145	3.2775	3.32081	3.31146	3.28036	3.28237	3.2899	3.33635	3.24518	3.28885	3.27003	3.21366	3.28832	3.2659	3.20734	3.21357	3.19186	3.17289	3.21299	3.22598	3.16717	3.19628	3.19884	3.15314	3.18089	3.17424	3.1656	3.1709	3.17585	3.17768	3.16932	3.17517	3.18379	3.16249	3.1465	3.14432
1530.50	3.32031	3.35609	3.3782	3.31247	3.33323	3.34772	3.29782	3.31177	3.32291	3.26922	3.29626	3.30641	3.30509	3.3245	3.27147	3.3151	3.30503	3.27533	3.27476	3.28439	3.32982	3.23732	3.28355	3.26401	3.20781	3.28255	3.25974	3.20097	3.20781	3.18584	3.16595	3.20575	3.22094	3.1612	3.19099	3.19284	3.14752	3.1755	3.16702	3.16018	3.16462	3.17062	3.1729	3.16211	3.16961	3.17848	3.15809	3.14065	3.1383
1531.00	3.31624	3.3507	3.37041	3.30454	3.32775	3.34186	3.29258	3.30491	3.31693	3.26275	3.29085	3.29901	3.29887	3.31721	3.26577	3.30902	3.29832	3.26975	3.26713	3.27903	3.32291	3.22947	3.27838	3.25796	3.20155	3.27676	3.25398	3.19472	3.20197	3.17957	3.15908	3.19856	3.21567	3.15515	3.18504	3.18674	3.14176	3.17017	3.15979	3.15459	3.15831	3.16512	3.16819	3.15479	3.1638	3.17301	3.15384	3.13506	3.13211
1531.50	3.31161	3.34518	3.36222	3.29702	3.32214	3.33621	3.28717	3.29785	3.31045	3.25668	3.28554	3.29136	3.29258	3.30973	3.26038	3.30251	3.29139	3.26359	3.25959	3.2738	3.31573	3.22165	3.27334	3.25191	3.19487	3.27088	3.2486	3.18866	3.19599	3.17304	3.15232	3.19144	3.21007	3.14897	3.17843	3.18055	3.13587	3.16488	3.15264	3.14877	3.15201	3.15927	3.1635	3.1474	3.15778	3.16732	3.14962	3.12966	3.12574
1532.00	3.30634	3.33948	3.3538	3.28995	3.31635	3.33077	3.28163	3.2906	3.30348	3.25096	3.28032	3.2836	3.2862	3.30219	3.2552	3.29558	3.28426	3.25689	3.25223	3.26868	3.30837	3.21385	3.26838	3.24589	3.18777	3.2649	3.24355	3.18285	3.18984	3.16627	3.14568	3.1844	3.20409	3.14265	3.17119	3.17429	3.12985	3.15961	3.14565	3.14272	3.1458	3.15304	3.15875	3.14001	3.15157	3.16138	3.14534	3.12437	3.11917
1532.50	3.30037	3.33357	3.34539	3.2833	3.31038	3.32551	3.27603	3.28319	3.29604	3.24548	3.27519	3.27587	3.27968	3.29472	3.25018	3.28825	3.27697	3.24975	3.24514	3.26363	3.30091	3.2061	3.26345	3.23993	3.18033	3.25877	3.23872	3.17729	3.18344	3.15929	3.13917	3.1774	3.19768	3.13617	3.16341	3.16798	3.12375	3.1543	3.13887	3.1364	3.1397	3.14642	3.15385	3.13264	3.14523	3.15516	3.14088	3.11913	3.11237
1533.00	3.29372	3.32741	3.33718	3.27701	3.30424	3.32039	3.27037	3.27565	3.28822	3.24012	3.27013	3.26827	3.27299	3.28742	3.24526	3.28057	3.26958	3.24227	3.23836	3.25859	3.29345	3.19843	3.25848	3.23401	3.17263	3.25243	3.23399	3.17193	3.17676	3.15215	3.13278	3.17044	3.19083	3.12954	3.15521	3.16164	3.1176	3.14891	3.13231	3.12983	3.13371	3.13946	3.1487	3.12531	3.13877	3.14868	3.13615	3.11386	3.10537
1533.50	3.28646	3.32097	3.32937	3.27098	3.29796	3.31531	3.26467	3.26802	3.28014	3.23477	3.26513	3.26086	3.26609	3.28034	3.24038	3.27263	3.26213	3.2346	3.23192	3.25348	3.28602	3.19089	3.25337	3.22812	3.16479	3.24585	3.22921	3.16671	3.1698	3.14493	3.12647	3.1635	3.18357	3.12277	3.14677	3.15527	3.11144	3.1434	3.12597	3.12301	3.12782	3.13227	3.14321	3.11804	3.13225	3.14199	3.13106	3.10855	3.09816
1534.00	3.27868	3.31427	3.32206	3.26509	3.29157	3.31015	3.25889	3.26036	3.2719	3.22931	3.26015	3.25365	3.25897	3.27351	3.23552	3.26451	3.25466	3.22688	3.22577	3.24823	3.27866	3.18351	3.24805	3.22219	3.15692	3.23899	3.22426	3.16153	3.16256	3.13769	3.12019	3.15656	3.17596	3.11591	3.13827	3.14889	3.1053	3.13774	3.1198	3.11598	3.12195	3.12493	3.13733	3.11082	3.12569	3.13512	3.1256	3.10315	3.09079
1534.50	3.27052	3.30732	3.31534	3.25927	3.28513	3.30479	3.25301	3.25276	3.26368	3.22366	3.25514	3.24662	3.2516	3.26694	3.23069	3.25635	3.24726	3.21924	3.21985	3.24278	3.27142	3.17636	3.24243	3.21619	3.14916	3.23181	3.21906	3.15629	3.15511	3.13051	3.11389	3.14964	3.1681	3.109	3.12991	3.14251	3.0992	3.13189	3.11378	3.10879	3.11605	3.11758	3.13102	3.10367	3.11914	3.12816	3.11972	3.09768	3.0833
1535.00	3.26212	3.30016	3.30915	3.25342	3.27866	3.29906	3.24694	3.24527	3.25557	3.21774	3.25007	3.23972	3.24398	3.2606	3.22584	3.24822	3.23997	3.21177	3.21401	3.23707	3.26428	3.16943	3.23646	3.21004	3.1416	3.22426	3.21351	3.15087	3.14751	3.12342	3.10749	3.14272	3.16007	3.10206	3.12182	3.13616	3.09312	3.12581	3.1078	3.10147	3.11001	3.11027	3.12424	3.09657	3.1126	3.12113	3.11343	3.09213	3.0757
1535.50	3.25362	3.29282	3.30335	3.24747	3.27214	3.29284	3.24062	3.23795	3.24766	3.2115	3.24485	3.23286	3.23609	3.25441	3.22096	3.24022	3.23281	3.20449	3.20808	3.23103	3.25722	3.1627	3.23009	3.20365	3.13426	3.21631	3.20762	3.14514	3.13984	3.11642	3.10093	3.1358	3.15196	3.0951	3.11412	3.12981	3.08704	3.11946	3.10175	3.09406	3.10372	3.10303	3.11702	3.08948	3.10605	3.11408	3.10676	3.08649	3.068
1536.00	3.24517	3.28537	3.29776	3.24138	3.26556	3.28604	3.23398	3.23086	3.24005	3.20494	3.23945	3.22599	3.22796	3.24831	3.21598	3.23242	3.2258	3.19741	3.20194	3.22463	3.25025	3.15614	3.22333	3.197	3.12717	3.20796	3.2014	3.13901	3.13219	3.10948	3.09416	3.12889	3.14386	3.08813	3.10685	3.12349	3.08089	3.11281	3.09555	3.0866	3.0971	3.09584	3.1094	3.0824	3.09947	3.107	3.09973	3.08076	3.06024
1536.50	3.2369	3.27788	3.29217	3.23514	3.2589	3.27864	3.22698	3.224	3.23277	3.19806	3.23384	3.21904	3.21961	3.24219	3.21082	3.22486	3.21895	3.19051	3.19547	3.21784	3.24335	3.14969	3.21621	3.19005	3.1203	3.19921	3.19493	3.13243	3.12463	3.10257	3.08718	3.122	3.13584	3.08113	3.10003	3.1172	3.07461	3.10587	3.08914	3.07914	3.0901	3.08866	3.10147	3.0753	3.09281	3.09993	3.0924	3.07493	3.0524
1537.00	3.22891	3.2704	3.28637	3.22871	3.25211	3.27067	3.21961	3.21734	3.22584	3.19091	3.22799	3.21197	3.2111	3.23598	3.20538	3.21755	3.21222	3.18372	3.18862	3.21066	3.2365	3.14329	3.20878	3.1828	3.11361	3.19009	3.1883	3.12535	3.11721	3.09564	3.08001	3.11512	3.12793	3.0741	3.09359	3.11093	3.06815	3.09864	3.08247	3.07172	3.08269	3.08143	3.09332	3.06815	3.08602	3.09283	3.08482	3.069	3.04448
1537.50	3.22125	3.26297	3.28018	3.22208	3.24517	3.26224	3.21187	3.21083	3.21924	3.18353	3.2219	3.20476	3.20249	3.22958	3.19953	3.21047	3.20557	3.17697	3.18142	3.20311	3.22967	3.13687	3.20109	3.17527	3.107	3.18067	3.18159	3.11777	3.10995	3.08862	3.07266	3.10826	3.12017	3.06701	3.08745	3.10467	3.06143	3.09112	3.07554	3.06435	3.0749	3.07407	3.08506	3.06092	3.07903	3.08571	3.07703	3.06291	3.03648
1538.00	3.21393	3.25563	3.27345	3.21522	3.23805	3.25349	3.20381	3.20436	3.21295	3.17597	3.21557	3.19739	3.19387	3.22289	3.19316	3.2036	3.19895	3.17019	3.17395	3.19519	3.22282	3.13037	3.19321	3.16749	3.10038	3.17102	3.17488	3.10972	3.10285	3.08149	3.06518	3.1014	3.11253	3.05986	3.08146	3.09838	3.05443	3.08336	3.06838	3.05706	3.06678	3.06654	3.07679	3.05357	3.07178	3.07855	3.06909	3.05665	3.02838
1538.50	3.20693	3.24839	3.26611	3.20807	3.23077	3.24464	3.1955	3.19783	3.2069	3.16829	3.20898	3.18986	3.18533	3.21586	3.18615	3.19687	3.19227	3.16329	3.16633	3.18695	3.21589	3.12375	3.18517	3.15951	3.09365	3.16124	3.16822	3.10126	3.09589	3.07421	3.05763	3.09454	3.10498	3.05263	3.07549	3.09202	3.04711	3.0754	3.06105	3.04985	3.05842	3.05881	3.0686	3.04607	3.06423	3.07135	3.06104	3.05018	3.02017
1539.00	3.20016	3.24123	3.25815	3.2006	3.22334	3.23586	3.18702	3.1911	3.20103	3.16054	3.20212	3.18217	3.17697	3.20844	3.17845	3.19022	3.18545	3.15621	3.15873	3.17841	3.20882	3.11699	3.17702	3.1514	3.08671	3.15146	3.1616	3.09245	3.08904	3.0668	3.05005	3.08766	3.0975	3.04533	3.06936	3.08554	3.03949	3.0673	3.05363	3.04272	3.04992	3.05088	3.06057	3.03839	3.05634	3.06411	3.05294	3.04344	3.01185
1539.50	3.19353	3.23411	3.24963	3.19275	3.21581	3.22732	3.17847	3.18408	3.19524	3.15275	3.19497	3.17432	3.16882	3.20063	3.17006	3.18359	3.17842	3.14892	3.15125	3.16963	3.20155	3.11008	3.16876	3.14323	3.0795	3.14179	3.15501	3.0834	3.08223	3.05926	3.04247	3.08074	3.09003	3.03794	3.06296	3.07891	3.0316	3.0591	3.04618	3.03565	3.04137	3.0428	3.05274	3.03052	3.04813	3.05685	3.04483	3.03644	3.00342
1540.00	3.18689	3.227	3.24062	3.1845	3.20821	3.21917	3.16994	3.17665	3.18943	3.14495	3.18748	3.16632	3.16095	3.19243	3.16099	3.1769	3.17109	3.14136	3.14402	3.16062	3.19403	3.10302	3.16038	3.13508	3.07196	3.13236	3.14836	3.07416	3.07543	3.05161	3.0349	3.07378	3.08253	3.03048	3.05614	3.07205	3.02349	3.05085	3.03876	3.02863	3.03286	3.03459	3.04513	3.02246	3.0396	3.04959	3.03675	3.02913	2.99491
1540.50	3.18013	3.21982	3.23122	3.17582	3.20058	3.21146	3.16148	3.16876	3.18347	3.13716	3.17961	3.15816	3.15334	3.18388	3.15134	3.17011	3.16338	3.1335	3.13708	3.15145	3.1862	3.09581	3.15188	3.12702	3.06405	3.12328	3.14158	3.06483	3.06857	3.0439	3.02734	3.06675	3.07498	3.02295	3.04882	3.06493	3.01524	3.04257	3.0314	3.02162	3.02448	3.02632	3.03772	3.01422	3.03079	3.04235	3.0287	3.02153	2.98634
1541.00	3.17312	3.21251	3.22159	3.16674	3.19291	3.20417	3.15313	3.1604	3.17724	3.12941	3.17132	3.14986	3.14595	3.17506	3.14126	3.16317	3.15526	3.12537	3.13039	3.14215	3.17809	3.08847	3.14326	3.11912	3.05579	3.11461	3.13458	3.05548	3.06163	3.03615	3.01977	3.05965	3.06735	3.01534	3.04097	3.05754	3.00694	3.0343	3.02412	3.01459	3.01625	3.01803	3.03046	3.00584	3.02178	3.03518	3.0207	3.01368	2.97776
1541.50	3.16578	3.20499	3.21186	3.15732	3.18521	3.19723	3.14489	3.1516	3.17061	3.12172	3.16258	3.14142	3.1387	3.16605	3.13093	3.15607	3.14671	3.11696	3.12389	3.13279	3.16972	3.08098	3.13453	3.11144	3.04722	3.1064	3.12728	3.04617	3.05453	3.02841	3.01219	3.05244	3.05965	3.00765	3.0326	3.04987	2.99867	3.02605	3.01689	3.0075	3.0082	3.00976	3.02332	2.99739	3.01266	3.02807	3.01276	3.00563	2.96921
1542.00	3.15807	3.1972	3.20216	3.14764	3.17744	3.19049	3.13673	3.14243	3.16348	3.11411	3.15337	3.13283	3.13148	3.15694	3.12051	3.14878	3.13774	3.10833	3.11746	3.12343	3.16112	3.07336	3.1257	3.10401	3.03838	3.09863	3.11964	3.03696	3.04725	3.02068	3.00457	3.04511	3.05188	2.99989	3.02375	3.04194	2.9905	3.01782	3.00966	3.00034	3.00033	3.00153	3.01621	2.98891	3.00351	3.02106	3.00486	2.99746	2.96074
1542.50	3.14995	3.18908	3.19258	3.1378	3.16955	3.18379	3.12855	3.13298	3.15577	3.10659	3.1437	3.12409	3.12418	3.1478	3.11017	3.14129	3.12837	3.09952	3.11096	3.11411	3.15237	3.06559	3.11682	3.09684	3.02933	3.09124	3.11164	3.02788	3.03973	3.01298	2.9969	3.03765	3.04405	2.99204	3.0145	3.03377	2.98247	3.0096	3.00238	2.99307	2.99259	2.99333	3.00908	2.98046	2.99441	3.01413	2.99701	2.98925	2.95241
1543.00	3.14145	3.18059	3.18318	3.12791	3.16147	3.17694	3.12028	3.12338	3.14743	3.09916	3.13361	3.11522	3.11668	3.13868	3.10003	3.13361	3.11868	3.09059	3.10424	3.10488	3.14353	3.05766	3.1079	3.08993	3.02013	3.08413	3.1033	3.01897	3.03194	3.00532	2.98917	3.03004	3.03619	2.9841	3.00497	3.02541	2.97462	3.00139	2.995	2.98567	2.98494	2.98516	3.00189	2.97209	2.9854	3.00726	2.98919	2.98105	2.94423
1543.50	3.13258	3.17169	3.17399	3.11807	3.15316	3.16978	3.11182	3.11373	3.13846	3.09181	3.12315	3.10623	3.10893	3.12964	3.09014	3.12572	3.10872	3.0816	3.0972	3.09577	3.13466	3.04959	3.099	3.08323	3.01085	3.07717	3.09468	3.01026	3.02385	2.9977	2.98136	3.02227	3.02831	2.97607	2.99527	3.01688	2.96692	2.99318	2.98749	2.97815	2.97733	2.97699	2.99458	2.96382	2.97653	3.00041	2.98141	2.97294	2.93624
1544.00	3.12341	3.1624	3.16502	3.10836	3.14459	3.1622	3.1031	3.10413	3.12893	3.08448	3.11241	3.09714	3.10088	3.12067	3.08052	3.11763	3.0986	3.0726	3.08975	3.08681	3.12583	3.04136	3.09013	3.07668	3.00153	3.07022	3.08585	3.00175	3.01546	2.99012	2.9735	3.01436	3.02043	2.96795	2.98554	3.00822	2.95934	2.98495	2.97981	2.9705	2.96972	2.96883	2.98715	2.95565	2.9678	2.99354	2.97369	2.96494	2.92844
1544.50	3.11396	3.15272	3.15623	3.09886	3.13575	3.15411	3.09407	3.09467	3.11892	3.07712	3.1015	3.08798	3.09254	3.11178	3.07116	3.10931	3.08839	3.06365	3.08188	3.07798	3.11706	3.03301	3.08132	3.0702	2.99221	3.06316	3.07689	2.99346	3.00678	2.98257	2.96557	3.00632	3.01256	2.95975	2.9759	2.99945	2.9518	2.97672	2.97198	2.96273	2.96207	2.96066	2.97956	2.94759	2.95923	2.98659	2.96602	2.95705	2.92081
1545.00	3.10429	3.14271	3.14758	3.0896	3.12668	3.14552	3.08475	3.08539	3.10856	3.06964	3.09052	3.07878	3.08398	3.10295	3.06198	3.10078	3.07818	3.05476	3.07359	3.06927	3.10837	3.02454	3.07255	3.06371	2.98295	3.0559	3.06788	2.98536	2.99784	2.97505	2.9576	2.99818	3.00471	2.95149	2.96643	2.99059	2.94422	2.9685	2.96401	2.95487	2.95434	2.95252	2.97183	2.93961	2.95078	2.97951	2.95842	2.94926	2.91336
1545.50	3.09443	3.13239	3.139	3.08059	3.11738	3.13643	3.07515	3.07629	3.09799	3.06196	3.07961	3.06959	3.07526	3.09412	3.05292	3.09201	3.06804	3.04596	3.06492	3.06065	3.09976	3.01597	3.06382	3.05711	2.97377	3.04835	3.05886	2.97743	2.9887	2.96755	2.94956	2.98996	2.99686	2.94318	2.95721	2.98164	2.93651	2.96029	2.95591	2.94691	2.94651	2.94441	2.96394	2.93167	2.94243	2.97221	2.95086	2.94152	2.90605
1546.00	3.0844	3.12182	3.13044	3.07181	3.10789	3.1269	3.06532	3.06732	3.08737	3.05398	3.06888	3.06041	3.06648	3.08525	3.0439	3.08299	3.05803	3.03723	3.05592	3.05207	3.09119	3.00731	3.05509	3.05031	2.96471	3.04048	3.04987	2.96964	2.9794	2.96004	2.94146	2.98165	2.98899	2.93482	2.94828	2.97262	2.9286	2.95211	2.94773	2.93888	2.93855	2.93636	2.95587	2.92376	2.93417	2.96466	2.94334	2.93377	2.89885
1546.50	3.07424	3.11108	3.12186	3.06321	3.09825	3.11703	3.05538	3.05843	3.07684	3.04564	3.05841	3.0513	3.05774	3.07629	3.03487	3.07373	3.04821	3.02856	3.04669	3.0435	3.08262	2.99857	3.04631	3.04323	2.9558	3.0323	3.04089	2.96192	2.97003	2.9525	2.93329	2.97326	2.98109	2.92644	2.93964	2.96353	2.92042	2.94398	2.93949	2.93078	2.93047	2.9284	2.94762	2.91584	2.92598	2.95682	2.93584	2.92594	2.89174
1547.00	3.06399	3.1002	3.11321	3.05473	3.08849	3.10693	3.0454	3.04951	3.06652	3.0369	3.04828	3.04224	3.0491	3.06722	3.0258	3.06426	3.03861	3.01989	3.0373	3.03491	3.07401	2.98977	3.03746	3.03582	2.94706	3.02383	3.03193	2.9542	2.96064	2.94491	2.92503	2.96478	2.97313	2.91805	2.93127	2.95439	2.91196	2.93591	2.9312	2.92264	2.92225	2.92053	2.9392	2.90787	2.91784	2.94868	2.92831	2.91798	2.88468
1547.50	3.05365	3.08927	3.10448	3.0463	3.07863	3.09669	3.03548	3.04048	3.0565	3.02775	3.0385	3.03326	3.04063	3.05802	3.0167	3.05461	3.02927	3.01122	3.0278	3.02627	3.06532	2.98092	3.0285	3.02803	2.93851	3.01511	3.02293	2.9464	2.95127	2.93722	2.91667	2.95619	2.96508	2.90964	2.92311	2.94523	2.90323	2.9279	2.92288	2.91444	2.9139	2.91276	2.93063	2.89985	2.90977	2.94026	2.92072	2.90986	2.87765
1548.00	3.04328	3.07833	3.09567	3.03785	3.06866	3.08639	3.02568	3.03124	3.04683	3.01821	3.02904	3.02435	3.03233	3.04869	3.0076	3.04482	3.02019	3.0025	3.01826	3.01759	3.05652	2.97202	3.01941	3.01985	2.93015	3.00621	3.01388	2.93847	2.94195	2.92943	2.90821	2.94747	2.95691	2.90124	2.91511	2.93606	2.89428	2.91993	2.91451	2.90619	2.90543	2.90507	2.92191	2.89176	2.90176	2.9316	2.91305	2.90156	2.87062
1548.50	3.03288	3.06743	3.08678	3.02932	3.05859	3.07608	3.01604	3.02175	3.03751	3.00831	3.01985	3.01548	3.02418	3.03926	2.99853	3.03497	3.01137	2.99374	3.0087	3.00885	3.0476	2.96309	3.01016	3.0113	2.92197	2.99716	3.00474	2.93034	2.93268	2.9215	2.89963	2.93859	2.94862	2.89282	2.90717	2.9269	2.88517	2.91198	2.90609	2.89787	2.89683	2.89744	2.91309	2.88359	2.89381	2.92273	2.90527	2.89309	2.86357
1549.00	3.02248	3.05663	3.07779	3.02064	3.04843	3.06581	3.00655	3.01197	3.02853	2.9981	3.01084	3.00664	3.01613	3.02977	2.98954	3.0251	3.00278	2.98491	2.99914	3.00007	3.03856	2.95414	3.00075	3.00238	2.91392	2.988	2.99553	2.92199	2.92344	2.91344	2.89094	2.92954	2.94019	2.88439	2.89925	2.91776	2.87597	2.904	2.89758	2.88947	2.88813	2.88983	2.90422	2.87534	2.88593	2.91372	2.89738	2.88449	2.85647
1549.50	3.01209	3.04598	3.0687	3.01177	3.0382	3.05558	2.9972	3.00192	3.0198	2.98766	3.00191	2.9978	3.00813	3.02026	2.98066	3.0153	2.99439	2.97605	2.9896	2.99125	3.02945	2.94518	2.99119	2.99317	2.90597	2.97878	2.98625	2.91341	2.91423	2.90524	2.88215	2.92033	2.93163	2.87595	2.89127	2.90865	2.86679	2.89595	2.88897	2.88101	2.87933	2.88219	2.89535	2.86703	2.87812	2.90463	2.88937	2.8758	2.8493
1550.00	3.00173	3.03552	3.05952	3.00269	3.02793	3.04541	2.98794	2.99163	3.01125	2.97703	2.99296	2.98894	3.00008	3.01076	2.97191	3.0056	2.98615	2.96717	2.98008	2.98242	3.02031	2.93624	2.9815	2.9837	2.89805	2.96952	2.97694	2.90462	2.90501	2.89691	2.8733	2.91099	2.92295	2.8675	2.88319	2.89958	2.85768	2.88778	2.88026	2.87246	2.87047	2.87449	2.88652	2.85866	2.87035	2.89553	2.88125	2.86709	2.84204
1550.50	2.9914	3.02526	3.05023	2.99341	3.01769	3.03529	2.97873	2.98118	3.00279	2.96629	2.98391	2.98004	2.99194	3.00131	2.96329	2.99606	2.97801	2.9583	2.97061	2.97358	3.0112	2.92733	2.97171	2.97403	2.89011	2.96025	2.96765	2.89566	2.89579	2.88847	2.86441	2.90156	2.91418	2.85905	2.875	2.89055	2.84869	2.87946	2.87143	2.86386	2.86158	2.8667	2.87778	2.85027	2.86262	2.88644	2.87304	2.8584	2.83468
1551.00	2.9811	3.01522	3.04081	2.9839	3.00754	3.02524	2.96952	2.97063	2.99431	2.9555	2.97468	2.97108	2.98362	2.99192	2.9548	2.98668	2.96991	2.94942	2.96119	2.96476	3.00217	2.91846	2.96185	2.96423	2.88209	2.95098	2.9584	2.88659	2.88656	2.87994	2.85551	2.89211	2.90534	2.85059	2.86668	2.88157	2.83987	2.87095	2.86249	2.85523	2.85267	2.85878	2.86913	2.84186	2.85491	2.87742	2.86473	2.84978	2.82719
1551.50	2.97083	3.00539	3.03125	2.97419	2.99751	3.01525	2.96026	2.96006	2.98573	2.94472	2.96524	2.96203	2.97509	2.98257	2.94639	2.97746	2.96178	2.94055	2.95184	2.95594	2.99325	2.90963	2.95196	2.95435	2.87392	2.94171	2.94923	2.87746	2.87733	2.87132	2.84665	2.88268	2.89645	2.84213	2.85821	2.87264	2.83122	2.86222	2.85344	2.8466	2.84379	2.85073	2.86059	2.83344	2.84719	2.86847	2.85635	2.84126	2.81956
1552.00	2.96061	2.99571	3.02155	2.96429	2.98767	3.00535	2.95093	2.94954	2.97698	2.93399	2.95558	2.95286	2.96631	2.97322	2.93802	2.96836	2.95358	2.93164	2.94257	2.94714	2.98447	2.90084	2.94208	2.94443	2.86559	2.93244	2.94014	2.86832	2.86811	2.86262	2.83786	2.87335	2.88755	2.83367	2.8496	2.86377	2.82273	2.85329	2.8443	2.83801	2.83493	2.84253	2.85213	2.82504	2.83945	2.8596	2.84789	2.83285	2.8118
1552.50	2.95043	2.98614	3.01169	2.95423	2.97804	2.99556	2.9415	2.93913	2.96802	2.92337	2.94573	2.94357	2.95726	2.96385	2.92964	2.95934	2.94527	2.92267	2.93341	2.93836	2.97581	2.89207	2.93225	2.93454	2.85707	2.92317	2.93112	2.85922	2.85892	2.85384	2.82915	2.86414	2.87865	2.8252	2.84086	2.85495	2.81437	2.84416	2.8351	2.82952	2.82613	2.83421	2.84372	2.81665	2.83167	2.8508	2.83936	2.82454	2.80389
1553.00	2.94031	2.9766	3.00166	2.94404	2.9686	2.98588	2.93199	2.92887	2.95882	2.91291	2.93572	2.93415	2.94795	2.95441	2.92121	2.95034	2.9368	2.91358	2.92437	2.92957	2.96723	2.88332	2.92251	2.92472	2.84837	2.9139	2.92215	2.85019	2.84979	2.84495	2.82053	2.85508	2.86977	2.81674	2.832	2.84621	2.80611	2.83486	2.82586	2.82116	2.81738	2.82576	2.83534	2.80828	2.82384	2.84204	2.83078	2.81632	2.79586
1553.50	2.93024	2.96701	2.99144	2.93375	2.95936	2.97633	2.92239	2.91879	2.94937	2.90265	2.92561	2.92458	2.93839	2.94487	2.91267	2.94129	2.92815	2.90434	2.91543	2.92076	2.95867	2.87455	2.91288	2.91501	2.83949	2.9046	2.91318	2.84122	2.84072	2.83595	2.812	2.84618	2.86092	2.80825	2.82302	2.83754	2.79791	2.82543	2.81661	2.81294	2.8087	2.8172	2.82696	2.79994	2.81594	2.8333	2.82214	2.80815	2.78772
1554.00	2.92025	2.95731	2.98102	2.92339	2.95025	2.96689	2.91273	2.90891	2.93968	2.89261	2.91545	2.91488	2.9286	2.93522	2.90398	2.93214	2.9193	2.89492	2.90659	2.91192	2.95006	2.86576	2.90337	2.90546	2.83045	2.89528	2.90417	2.83229	2.83171	2.82683	2.80354	2.83742	2.85212	2.79974	2.81393	2.82892	2.78974	2.8159	2.80737	2.80487	2.80007	2.80852	2.81855	2.7916	2.80796	2.82453	2.81346	2.80001	2.7795
1554.50	2.91034	2.94745	2.97038	2.91297	2.94122	2.95756	2.90301	2.89923	2.92976	2.88279	2.90531	2.90506	2.9186	2.92545	2.8951	2.92285	2.91022	2.88529	2.89782	2.90303	2.94131	2.85692	2.89398	2.8961	2.8213	2.88592	2.8951	2.82339	2.82276	2.81758	2.79511	2.82878	2.84335	2.7912	2.80472	2.82035	2.78155	2.8063	2.79814	2.79692	2.7915	2.79975	2.81012	2.78325	2.79986	2.81572	2.80474	2.79184	2.77124
1555.00	2.90052	2.9374	2.95952	2.90254	2.93221	2.94829	2.89325	2.88973	2.91962	2.8732	2.89522	2.89514	2.90844	2.91561	2.88601	2.9134	2.9009	2.87547	2.88909	2.89405	2.93236	2.84802	2.88469	2.88695	2.81205	2.87654	2.88595	2.81448	2.81383	2.80822	2.78667	2.82022	2.83463	2.7826	2.79541	2.8118	2.77332	2.79668	2.78893	2.78906	2.78299	2.79089	2.80164	2.77489	2.79163	2.80685	2.79602	2.78362	2.76297
1555.50	2.89079	2.92716	2.94847	2.89213	2.92316	2.93907	2.88346	2.88039	2.90931	2.86381	2.88521	2.88517	2.89814	2.90573	2.87672	2.90379	2.89135	2.86549	2.88036	2.88499	2.92315	2.83906	2.87548	2.87799	2.80275	2.86716	2.87673	2.80555	2.80491	2.79877	2.77819	2.81169	2.82594	2.77393	2.78603	2.80327	2.76502	2.78705	2.77977	2.78123	2.77452	2.78196	2.79315	2.7665	2.78325	2.79791	2.7873	2.77531	2.75473
1556.00	2.88116	2.91674	2.93726	2.88177	2.91401	2.92984	2.87365	2.87116	2.89886	2.85457	2.8753	2.87518	2.88776	2.89587	2.86721	2.89402	2.88158	2.85539	2.8716	2.87584	2.91365	2.83002	2.86633	2.8692	2.79341	2.8578	2.86746	2.79658	2.79598	2.78927	2.76963	2.80317	2.81728	2.76518	2.77658	2.79471	2.75664	2.77743	2.77064	2.77337	2.7661	2.77295	2.78464	2.75808	2.77471	2.78891	2.77858	2.76689	2.74654
1556.50	2.87161	2.90617	2.92593	2.87148	2.90471	2.92058	2.86382	2.86199	2.8883	2.84542	2.86548	2.86518	2.87731	2.88608	2.8575	2.88414	2.87162	2.84524	2.86276	2.8666	2.90384	2.82091	2.85719	2.86054	2.78405	2.84849	2.85816	2.78755	2.787	2.77976	2.76097	2.79463	2.80864	2.75633	2.76709	2.78609	2.74815	2.76782	2.76155	2.76541	2.75771	2.7639	2.77613	2.74961	2.76599	2.77986	2.76987	2.75835	2.73841
1557.00	2.86215	2.89549	2.91455	2.86129	2.89523	2.91125	2.85397	2.85282	2.8777	2.83632	2.85574	2.85522	2.86683	2.87642	2.84763	2.87416	2.86148	2.8351	2.85382	2.85725	2.89374	2.81173	2.84805	2.85194	2.77469	2.83923	2.84887	2.77846	2.77796	2.77028	2.75219	2.78605	2.8	2.74737	2.75761	2.7774	2.73954	2.75824	2.7525	2.75728	2.74933	2.7548	2.7676	2.74111	2.75708	2.77078	2.76116	2.74967	2.73032
1557.50	2.85275	2.88477	2.90321	2.85121	2.88556	2.90184	2.8441	2.84359	2.8671	2.82718	2.84605	2.8453	2.85635	2.86692	2.83763	2.86416	2.85125	2.82501	2.84476	2.84782	2.88338	2.80249	2.83889	2.84331	2.76534	2.83004	2.83961	2.76932	2.76885	2.76088	2.74331	2.7774	2.79134	2.73831	2.74815	2.76861	2.73081	2.74869	2.74349	2.74895	2.74095	2.74568	2.75907	2.73258	2.74801	2.76169	2.75243	2.74085	2.72226
1558.00	2.84338	2.87406	2.89195	2.84124	2.87573	2.89232	2.83421	2.83425	2.85658	2.81797	2.8364	2.83541	2.8459	2.85761	2.82757	2.85416	2.84096	2.81503	2.83558	2.8383	2.87285	2.7932	2.82971	2.83456	2.75601	2.82089	2.83041	2.76016	2.75968	2.75158	2.73434	2.76867	2.78263	2.72916	2.73877	2.75972	2.72197	2.73916	2.73452	2.74038	2.73254	2.73653	2.75051	2.72404	2.7388	2.75263	2.74367	2.73193	2.71419
1558.50	2.83402	2.8634	2.88085	2.83137	2.86574	2.88267	2.82428	2.82477	2.84616	2.80865	2.82678	2.82555	2.83548	2.84846	2.81747	2.84422	2.8307	2.8052	2.82629	2.82871	2.8622	2.78387	2.82052	2.82563	2.7467	2.81176	2.82124	2.75099	2.75046	2.74238	2.72532	2.75987	2.77387	2.71994	2.72947	2.75072	2.71302	2.72967	2.72558	2.73159	2.72409	2.72736	2.74193	2.71549	2.7295	2.74359	2.73485	2.7229	2.70605
1559.00	2.82463	2.85283	2.86993	2.82157	2.85563	2.87289	2.81432	2.81514	2.83586	2.7992	2.81718	2.8157	2.82511	2.83947	2.8074	2.83435	2.8205	2.79552	2.81688	2.81906	2.85155	2.77453	2.81133	2.81646	2.73741	2.8026	2.81211	2.74181	2.7412	2.73328	2.71629	2.75097	2.76503	2.71067	2.72029	2.74165	2.70398	2.72021	2.71668	2.72259	2.71556	2.71817	2.73331	2.70693	2.72012	2.73461	2.72595	2.7138	2.69781
1559.50	2.81517	2.84237	2.8592	2.8118	2.84544	2.86297	2.80431	2.80535	2.82569	2.78964	2.8076	2.80584	2.8148	2.83058	2.79739	2.8246	2.81044	2.78599	2.80738	2.80935	2.84098	2.76518	2.80216	2.80701	2.72816	2.79336	2.80299	2.73265	2.73191	2.72425	2.70729	2.74197	2.7561	2.70139	2.71123	2.73251	2.69487	2.71079	2.70782	2.71341	2.70694	2.70898	2.72467	2.69838	2.71073	2.72568	2.71696	2.70464	2.68944
1560.00	2.80561	2.83203	2.84867	2.80203	2.8352	2.85288	2.79425	2.79544	2.81564	2.77997	2.79806	2.79595	2.80455	2.82174	2.78747	2.81496	2.80054	2.77661	2.7978	2.79963	2.83059	2.75584	2.79302	2.79728	2.71893	2.78401	2.79383	2.7235	2.72259	2.71527	2.69835	2.73286	2.74707	2.69212	2.70228	2.72334	2.6857	2.70141	2.69899	2.70411	2.69823	2.69977	2.71602	2.68981	2.70134	2.71682	2.70787	2.69545	2.68091
1560.50	2.79593	2.82181	2.83832	2.79222	2.82494	2.84263	2.78413	2.78545	2.80567	2.77022	2.78855	2.78602	2.79434	2.8129	2.77764	2.80542	2.79082	2.76733	2.78816	2.7899	2.82046	2.74651	2.78393	2.78732	2.70972	2.77451	2.78464	2.71437	2.71325	2.70631	2.6895	2.72365	2.73793	2.68289	2.69344	2.71416	2.6765	2.69209	2.69021	2.69474	2.68942	2.69056	2.70737	2.68122	2.69197	2.70802	2.69869	2.68622	2.67223
1561.00	2.78613	2.8117	2.82812	2.78235	2.81466	2.8322	2.77397	2.77542	2.79574	2.76044	2.7791	2.77604	2.78419	2.804	2.76792	2.79599	2.78128	2.75813	2.77846	2.7802	2.81066	2.73719	2.77487	2.77717	2.70054	2.76485	2.77538	2.70524	2.70389	2.69733	2.68074	2.71433	2.72871	2.67373	2.68468	2.70501	2.66728	2.68282	2.68148	2.68535	2.68053	2.68137	2.69875	2.67257	2.68263	2.69929	2.68942	2.67696	2.66342
1561.50	2.77621	2.80167	2.81804	2.77241	2.80437	2.82159	2.76378	2.76539	2.78582	2.75066	2.7697	2.766	2.77408	2.79501	2.75829	2.78663	2.7719	2.74896	2.76873	2.77056	2.80122	2.72787	2.76583	2.7669	2.69138	2.75506	2.76607	2.69612	2.6945	2.68832	2.67206	2.70492	2.7194	2.66463	2.67599	2.69589	2.65806	2.6736	2.6728	2.67599	2.67157	2.6722	2.69018	2.66386	2.67333	2.69063	2.68009	2.66768	2.65449
1562.00	2.7662	2.79171	2.80807	2.76241	2.79407	2.81082	2.75359	2.7554	2.77588	2.7409	2.76033	2.75593	2.76403	2.78588	2.74873	2.77731	2.76266	2.73979	2.75895	2.76102	2.79215	2.71854	2.75679	2.7566	2.68224	2.74517	2.7567	2.687	2.68507	2.67925	2.66345	2.69545	2.71003	2.65559	2.66733	2.68682	2.64883	2.66445	2.66417	2.66668	2.66256	2.66308	2.68165	2.65507	2.66406	2.68202	2.67071	2.65837	2.6455
1562.50	2.75612	2.78179	2.7982	2.75236	2.78376	2.7999	2.74342	2.74549	2.76589	2.73118	2.75098	2.74581	2.75404	2.77659	2.73923	2.76803	2.75352	2.73059	2.74916	2.75159	2.78342	2.70919	2.74772	2.74635	2.67311	2.73522	2.7473	2.67788	2.6756	2.67012	2.65488	2.68593	2.70062	2.6466	2.65866	2.67778	2.63961	2.65535	2.65559	2.65747	2.65353	2.65402	2.67318	2.64618	2.65481	2.67346	2.66132	2.64904	2.63648
1563.00	2.74601	2.77189	2.7884	2.7423	2.77344	2.78888	2.73331	2.73566	2.75585	2.72153	2.74162	2.73567	2.74413	2.76714	2.72976	2.75875	2.74443	2.72134	2.73935	2.74229	2.77497	2.6998	2.73859	2.73622	2.66398	2.72527	2.7379	2.66876	2.6661	2.66094	2.64631	2.6764	2.6912	2.63764	2.64997	2.66876	2.6304	2.64631	2.64703	2.64837	2.64449	2.64502	2.66474	2.63719	2.64558	2.66493	2.65195	2.63969	2.62746
1563.50	2.7359	2.762	2.77868	2.73227	2.76313	2.77777	2.7233	2.72591	2.74577	2.71193	2.73224	2.72553	2.73433	2.75752	2.72032	2.74946	2.73535	2.71202	2.72955	2.73311	2.76671	2.69038	2.72938	2.72627	2.65485	2.71536	2.72851	2.65965	2.65657	2.65172	2.63772	2.66688	2.68178	2.6287	2.64123	2.65974	2.62118	2.63732	2.63848	2.63937	2.63546	2.63609	2.65631	2.62812	2.63637	2.6564	2.64263	2.63034	2.61847
1564.00	2.72582	2.75212	2.76902	2.7223	2.75283	2.76665	2.71339	2.71623	2.73567	2.70238	2.7228	2.71539	2.72464	2.74775	2.71089	2.74015	2.72624	2.70265	2.71976	2.72403	2.75855	2.68091	2.72009	2.71652	2.64571	2.70553	2.71917	2.65054	2.64702	2.64247	2.62906	2.6574	2.67238	2.61974	2.63242	2.65068	2.61198	2.62838	2.62989	2.63048	2.62645	2.62721	2.64784	2.61898	2.62719	2.64783	2.63339	2.62103	2.60952
1564.50	2.7158	2.74223	2.75941	2.71242	2.74257	2.75554	2.7036	2.7066	2.72556	2.69288	2.71328	2.70528	2.71509	2.73786	2.70146	2.7308	2.71706	2.69321	2.71001	2.71504	2.75037	2.6714	2.71071	2.70698	2.63656	2.6958	2.70988	2.64143	2.63747	2.63321	2.62033	2.64798	2.66302	2.61077	2.62353	2.64158	2.60278	2.61945	2.62123	2.62166	2.61744	2.61836	2.6393	2.60978	2.61804	2.63921	2.62426	2.61178	2.60062
[truncated: 671 more rows]
[truncated: 167 more columns]

## Sheet: Analog
Project : 1-boshi
Product: jyhzjt-10b
[truncated: 4 more rows]
[truncated: 167 more columns]
